# Supplementary material for: An Unbiased Approach to Mapping the Signaling Network of the Pseudorabies Virus US3 Protein
Source: Pathogens. 2020 Nov 5;9(11):916. doi: 10.3390/pathogens9110916 (PMC7694389; doi:10.3390/pathogens9110916)
Supplement: Supplementary file 1 [file pathogens-09-00916-s001.zip › Table S1.xlsx]

## Sheet: S1 Identified proteins 
LFQ intensity SG1_1	LFQ intensity SG1_2	LFQ intensity SG1_3	LFQ intensity SG2_1	LFQ intensity SG2_2	LFQ intensity SG2_3	Potential contaminant	Peptides	Razor + unique peptides	Unique peptides	Sequence coverage [%]	Unique + razor sequence coverage [%]	Unique sequence coverage [%]	Mol. weight [kDa]	Q-value	Score	Intensity	MS/MS count	iBAQ	iBAQ SG1_1	iBAQ SG1_2	iBAQ SG1_3	iBAQ SG2_1	iBAQ SG2_2	iBAQ SG2_3	Protein IDs	Majority protein IDs	Fasta headers
0	750070000	972000000	474190000	0	129050000		21	2	2	66.7	6.7	6.7	43.023	0	6.1297	1835900000	12	96624000	1281700	29856000	45009000	15446000	1904600	3127400	A00001;A00003	A00001;A00003	PRV US3 long wild type (NIA3);PRV US3 short wild type (NIA3)
6768300000	11276000000	11495000000	6686100000	10444000000	11579000000		21	21	2	66.7	66.7	6.7	43.023	0	323.31	47810000000	508	2516300000	400510000	433390000	389400000	336290000	511970000	444770000	A00002;A00004	A00002;A00004	PRV US3 long kinase inactive (NIA3);PRV US3 short kinase inactive (NIA3)
0	0	0	0	0	15114000		1	1	1	3	3	3	33.047	0	3.3276	65571000	4	4098200	802250	671930	728990	666120	632610	596290	K7GM42;A0A075B7I0	K7GM42;A0A075B7I0	K7GM42_PIG Uncharacterized protein OS=Sus scrofa PE=4 SV=1;A0A075B7I0_PIG Uncharacterized protein (Fragment) OS=Sus scrofa PE=4 SV=1
0	0	0	0	15115000	0		9	1	1	27.2	4.2	4.2	30.33	0.0054454	1.4227	59247000	2	3485100	672270	493040	492720	1115800	711360	0	A0A0C3SG01;P18648	A0A0C3SG01;P18648	A0A0C3SG01_PIG Apolipoprotein A-I OS=Sus scrofa GN=APOA1 PE=1 SV=1;APOA1_PIG Apolipoprotein A-I OS=Sus scrofa GN=APOA1 PE=1 SV=4
235480000	123870000	150210000	146690000	189810000	150460000		5	5	5	41.7	41.7	41.7	20.549	0	15.434	815990000	18	81599000	16316000	12795000	13774000	13670000	17018000	8027000	A0A0R4J8D5	A0A0R4J8D5	A0A0R4J8D5_PIG ICT1 OS=Sus scrofa GN=MRPL18 PE=1 SV=3
0	39770000	0	0	63720000	0		3	3	3	22.2	22.2	22.2	18.975	0	11.536	181640000	9	15137000	3606300	3196000	1155400	2960200	4054600	164220	A0A0R4J8D6	A0A0R4J8D6	A0A0R4J8D6_PIG Mrpl34 OS=Sus scrofa GN=MRPL49 PE=1 SV=2
81501000	50998000	0	57366000	64454000	40802000		4	4	4	22.7	22.7	22.7	30.1	0	5.6951	282520000	7	25684000	6679900	3758700	3421600	3987400	4030600	3805400	A0A0R4J8D7	A0A0R4J8D7	A0A0R4J8D7_PIG ICT1 OS=Sus scrofa GN=MRPL28 PE=1 SV=1
0	0	0	0	0	0		1	1	1	3.3	3.3	3.3	33.53	0.0091606	1.2041	0	2	0	0	0	0	0	0	0	A0A140TAK0;A5GFW7	A0A140TAK0;A5GFW7	A0A140TAK0_PIG Protein RTF2 homolog OS=Sus scrofa GN=RTFDC1 PE=1 SV=1;RTF2_PIG Protein RTF2 homolog OS=Sus scrofa GN=RTFDC1 PE=3 SV=1
0	0	31448000	0	61292000	0		3	3	3	8	8	8	66.217	0	2.5373	172350000	6	7181300	982410	1241800	1167600	1378400	1743700	667410	A5GFY4;A0A140TAK1	A5GFY4;A0A140TAK1	NELFD_PIG Negative elongation factor D OS=Sus scrofa GN=NELFCD PE=3 SV=1;A0A140TAK1_PIG Negative elongation factor D OS=Sus scrofa GN=NELFCD PE=1 SV=1
2767900000	3837900000	4247400000	2537500000	3542300000	4048100000		15	15	14	69.9	69.9	67.1	35.868	0	254.9	16500000000	128	916650000	150470000	166450000	167610000	133070000	154830000	144210000	P80276;A0A140TAK7	P80276;A0A140TAK7	ALDR_PIG Aldose reductase OS=Sus scrofa GN=AKR1B1 PE=1 SV=2;A0A140TAK7_PIG Aldose reductase OS=Sus scrofa GN=AKR1B1 PE=1 SV=1
166370000	100150000	96221000	146570000	111420000	111270000		9	9	3	26.5	26.5	8.6	46.044	0	19.26	580310000	22	29015000	6681700	2957100	4191800	4165900	5598700	5420100	A0A140TAL0;I3LUP1	A0A140TAL0;I3LUP1	A0A140TAL0_PIG Mannose-1-phosphate guanyltransferase alpha OS=Sus scrofa GN=GMPPA PE=1 SV=1;GMPPA_PIG Mannose-1-phosphate guanyltransferase alpha OS=Sus scrofa GN=GMPPA PE=1 SV=2
315240000	370840000	311910000	262770000	368340000	323750000		9	9	9	31.3	31.3	31.3	43.642	0	51.212	1559000000	34	70862000	10183000	13372000	10336000	14866000	13212000	8894000	A0A140UHW4;K7GPJ6	A0A140UHW4;K7GPJ6	A0A140UHW4_PIG ICT1 OS=Sus scrofa GN=MRPL3 PE=1 SV=1;K7GPJ6_PIG Uncharacterized protein OS=Sus scrofa GN=MRPL3 PE=1 SV=1
108670000	27870000	13978000	110270000	26490000	10061000		4	4	4	6.2	6.2	6.2	103.39	0	6.803	248620000	13	5650400	1499700	996200	780640	872640	648700	852560	F1RZN4;A0ENH4;B6EUU6	F1RZN4;A0ENH4	F1RZN4_PIG Uncharacterized protein OS=Sus scrofa GN=TLR3 PE=3 SV=2;A0ENH4_PIG Toll-like receptor 3 OS=Sus scrofa GN=TLR3 PE=2 SV=1
3472800000	2766700000	1385500000	3870800000	2656700000	1857400000		9	9	9	26	26	26	36.9	0	152.59	14159000000	82	832880000	222850000	147660000	52319000	198040000	160680000	51337000	A1E295	A1E295	CATB_PIG Cathepsin B OS=Sus scrofa GN=CTSB PE=1 SV=1
1552400000	1521400000	1308600000	1473100000	1572800000	1368300000		16	16	16	35.4	35.4	35.4	60.934	0	139.45	7214700000	112	267210000	59840000	37042000	31254000	57920000	52412000	28741000	A1X898	A1X898	A1X898_PIG Procollagen-proline 2-oxoglutarate-4-dioxygenase OS=Sus scrofa GN=P4HA1 PE=1 SV=1
19234000	0	0	0	0	0		1	1	1	21.5	21.5	21.5	8.1828	0	5.6552	19234000	3	4808400	4808400	0	0	0	0	0	F2Z5I3;A1XQR6	F2Z5I3;A1XQR6	F2Z5I3_PIG Reactive oxygen species modulator 1 OS=Sus scrofa GN=ROMO1 PE=1 SV=1;ROMO1_PIG Reactive oxygen species modulator 1 OS=Sus scrofa GN=ROMO1 PE=3 SV=1
14435000	0	0	0	0	0		2	2	2	27.1	27.1	27.1	13.338	0.00069077	2.0476	35521000	1	5074500	2062100	0	2120600	891800	0	0	F1SBU8;A1XQR7	F1SBU8;A1XQR7	F1SBU8_PIG MICOS complex subunit MIC13 OS=Sus scrofa GN=C19orf70 PE=1 SV=1;MIC13_PIG MICOS complex subunit MIC13 OS=Sus scrofa GN=MIC13 PE=3 SV=1
249820000	421960000	391040000	308940000	0	517150000		2	2	2	39.1	39.1	39.1	10.803	0	6.4175	2142100000	15	535530000	83080000	90012000	84140000	89322000	102020000	86960000	I3LDW9;A1XQR9	I3LDW9;A1XQR9	I3LDW9_PIG Small nuclear ribonucleoprotein E OS=Sus scrofa GN=SNRPE PE=1 SV=1;RUXE_PIG Small nuclear ribonucleoprotein E OS=Sus scrofa GN=SNRPE PE=3 SV=1
0	0	0	0	0	32167000		1	1	1	32.7	32.7	32.7	6.2184	0.00023906	2.4841	99155000	5	33052000	0	6417900	6777100	4600600	8487800	6768200	A1XQS2	A1XQS2	TOM7_PIG Mitochondrial import receptor subunit TOM7 homolog OS=Sus scrofa GN=TOMM7 PE=3 SV=1
562780000	529940000	440160000	530830000	405410000	428540000		3	3	3	28	28	28	9.3107	0	13.072	2339100000	25	389860000	67925000	77711000	32144000	85703000	68691000	57682000	A1XQS3	A1XQS3	A1XQS3_PIG Mitochondrial NDUFA4 OS=Sus scrofa GN=NDUFA4 PE=1 SV=1
0	0	0	0	142880000	0		1	1	1	6.2	6.2	6.2	20.918	0	5.3852	178890000	4	14907000	0	0	4742600	638670	9526100	0	A1XQT6;F1SNW4	A1XQT6;F1SNW4	A1XQT6_PIG MLC1f OS=Sus scrofa GN=MYL1 PE=1 SV=1;F1SNW4_PIG MYL3 OS=Sus scrofa GN=MYL3 PE=1 SV=1
480820000	739640000	824980000	496770000	627520000	778120000		8	8	8	45.5	45.5	45.5	29.98	0	68.606	3062700000	51	255230000	36475000	57411000	47523000	26907000	44269000	42642000	A1XQU1	A1XQU1	PSB7_PIG Proteasome subunit beta type-7 OS=Sus scrofa GN=PSMB7 PE=2 SV=2
1331000000	1804700000	1463300000	2915900000	1837200000	1638100000		5	5	5	27.2	27.2	27.2	23.33	0	23.036	9124900000	50	1825000000	317010000	296960000	205620000	454790000	331960000	218630000	A1XQU3;F1SJQ6;I3LFN7;I3LIZ8	A1XQU3;F1SJQ6;I3LFN7;I3LIZ8	RL14_PIG 60S ribosomal protein L14 OS=Sus scrofa GN=RPL14 PE=1 SV=1;F1SJQ6_PIG 60S ribosomal protein L14 OS=Sus scrofa GN=RPL14 PE=1 SV=1;I3LFN7_PIG Uncharacterized protein OS=Sus scrofa GN=LOC100623913 PE=4 SV=1;I3LIZ8_PIG Uncharacterized protein OS=Sus s
4385500000	5048000000	5078300000	3752200000	4896200000	6783500000		7	7	7	41.9	41.9	41.9	15.798	0	99.182	24238000000	96	4039700000	762890000	583110000	661180000	708510000	779220000	544810000	A1XQU5;I3LIX1	A1XQU5;I3LIX1	RL27_PIG 60S ribosomal protein L27 OS=Sus scrofa GN=RPL27 PE=1 SV=1;I3LIX1_PIG 60S ribosomal protein L27 OS=Sus scrofa GN=RPL27 PE=1 SV=1
3128400000	2443400000	2113000000	2795200000	2999700000	2434500000		5	5	5	33.6	33.6	33.6	13.373	0	22.344	13122000000	60	2624300000	651660000	433940000	294120000	551420000	421440000	271740000	F2Z539;A1XQU9;F1SMQ1	F2Z539;A1XQU9;F1SMQ1	F2Z539_PIG 40S ribosomal protein S20 OS=Sus scrofa GN=RPS20 PE=1 SV=1;RS20_PIG 40S ribosomal protein S20 OS=Sus scrofa GN=RPS20 PE=1 SV=1;F1SMQ1_PIG Uncharacterized protein OS=Sus scrofa PE=3 SV=1
66704000	0	90459000	0	0	0		3	3	3	17.8	17.8	17.8	42.254	0	9.0583	210730000	7	19157000	6643800	2490800	5297600	2598700	0	2126400	F1RG63;A1YIZ1	F1RG63;A1YIZ1	F1RG63_PIG Selenide, water dikinase 2 OS=Sus scrofa GN=SEPHS2 PE=1 SV=2;SPS2_PIG Selenide, water dikinase 2 OS=Sus scrofa GN=SEPHS2 PE=2 SV=2
178350000	199000000	244470000	198980000	266610000	302530000		9	9	9	28.8	28.8	28.8	56.33	0	16.268	1040500000	25	31532000	2354800	3765500	5696300	3264400	8391900	8058700	A1YPR8;K7GT21	A1YPR8	A1YPR8_PIG Uncharacterized protein OS=Sus scrofa GN=XIAP PE=1 SV=1
0	0	104070000	171290000	0	105220000		3	3	3	22.8	22.8	22.8	17.843	0	9.7963	453290000	7	50366000	731180	10090000	12070000	9439400	8938600	9096400	A1Z623;I3LH65	A1Z623;I3LH65	SEP15_PIG 15 kDa selenoprotein OS=Sus scrofa GN=SEP15 PE=2 SV=2;I3LH65_PIG 15 kDa selenoprotein OS=Sus scrofa GN=SEP15 PE=1 SV=1
19954000	0	0	0	0	0		3	3	3	21.1	21.1	21.1	35.715	0	5.222	74960000	10	4164500	1108600	305570	669310	444320	667510	969210	A2BD05	A2BD05	NEK6_PIG Serine/threonine-protein kinase Nek6 OS=Sus scrofa GN=NEK6 PE=3 SV=1
0	0	0	0	0	43672000		1	1	1	6.2	6.2	6.2	32.679	0	5.8379	190100000	6	10561000	2051500	1878300	1551800	2301600	1246500	1531500	F1STC1;A2TLM1	F1STC1;A2TLM1	F1STC1_PIG Ribose-5-phosphate isomerase OS=Sus scrofa GN=RPIA PE=1 SV=1;RPIA_PIG Ribose-5-phosphate isomerase OS=Sus scrofa GN=RPIA PE=2 SV=1
11686000000	9737000000	7844700000	13033000000	10620000000	8690600000		10	10	10	33.8	33.8	33.8	27.214	0	163.17	53598000000	206	5955300000	1397500000	917650000	707320000	1352100000	930150000	650500000	A3EX84	A3EX84	A3EX84_PIG Galectin OS=Sus scrofa GN=LGALS3 PE=1 SV=1
83804000	60714000	0	110280000	71126000	0		3	3	3	12	12	12	37.269	0	6.0664	355160000	8	22198000	7079300	2891900	2008800	4610700	3674800	1932100	F1RT00;A3KCL7	F1RT00;A3KCL7	F1RT00_PIG D-aspartate oxidase OS=Sus scrofa GN=DDO PE=4 SV=2;OXDD_PIG D-aspartate oxidase OS=Sus scrofa GN=DDO PE=2 SV=1
0	0	0	0	0	0		1	1	1	3.8	3.8	3.8	47.854	0.0077469	1.3052	0	1	0	0	0	0	0	0	0	K7GPH8;F1RME6;A4L7N3	K7GPH8;F1RME6;A4L7N3	K7GPH8_PIG Forkhead box protein O1 (Fragment) OS=Sus scrofa GN=FOXO1 PE=4 SV=1;F1RME6_PIG Forkhead box protein O1 OS=Sus scrofa GN=FOXO1 PE=4 SV=2;FOXO1_PIG Forkhead box protein O1 OS=Sus scrofa GN=FOXO1 PE=2 SV=1
0	0	0	1532000	0	0		1	1	1	8.7	8.7	8.7	22.357	0	3.5519	5044000	2	560450	237590	109180	60081	153600	0	0	I3LS37;A4U9C9	I3LS37;A4U9C9	I3LS37_PIG Uncharacterized protein OS=Sus scrofa PE=4 SV=1;A4U9C9_PIG Uncharacterized protein OS=Sus scrofa GN=ZFAND5 PE=2 SV=1
852510000	1168800000	1124400000	805360000	1010900000	1179300000		14	14	14	43.9	43.9	43.9	50.14	0	126.21	4889400000	85	244470000	42519000	41336000	41618000	42719000	44811000	31469000	A4Z6H1;F1S8M3;I3LDE2;A4Z6H0	A4Z6H1;F1S8M3	PURA2_PIG Adenylosuccinate synthetase isozyme 2 OS=Sus scrofa GN=ADSS PE=2 SV=1;F1S8M3_PIG Adenylosuccinate synthetase isozyme 2 OS=Sus scrofa GN=ADSS PE=3 SV=2
561340000	524350000	534670000	509030000	528690000	628370000		8	8	8	39.8	39.8	39.8	35.624	0	43.1	2709400000	37	169340000	43626000	25378000	18301000	36169000	26509000	19355000	A5A761	A5A761	SFXN1_PIG Sideroflexin-1 OS=Sus scrofa GN=SFXN1 PE=2 SV=1
0	0	0	60283000	0	0		3	3	3	10.4	10.4	10.4	64.901	0	3.2002	430710000	2	11964000	1539300	1920600	2757400	1511000	2495400	1740500	A5A779	A5A779	PGTA_PIG Geranylgeranyl transferase type-2 subunit alpha OS=Sus scrofa GN=RABGGTA PE=2 SV=1
110830000	142250000	139070000	127910000	177690000	154670000		9	9	9	17.1	17.1	17.1	67.58	0	18.401	680960000	19	19456000	3539400	2629600	2332400	3720300	4176700	3057800	A5A780	A5A780	A5A780_PIG Uncharacterized protein OS=Sus scrofa GN=VPS33A PE=1 SV=1
56378000	28763000	0	57707000	47592000	32599000		4	4	4	8.2	8.2	8.2	80.603	0	7.8157	179630000	12	4606000	943060	426340	0	1222500	893250	1120800	A5D9J3	A5D9J3	A5D9J3_PIG Transporter 1, ATP-binding cassette, sub-family B (MDR/TAP) OS=Sus scrofa GN=TAP1 PE=1 SV=1
445500000	229430000	207000000	458610000	185080000	313120000		7	7	7	46.6	46.6	46.6	23.14	0	21.881	1430900000	19	110070000	15409000	17058000	23631000	15399000	22126000	16442000	A5D9J6;A5D9J4;A5D9J5;Q29576	A5D9J6;A5D9J4;A5D9J5	A5D9J6_PIG Proteasome subunit beta type OS=Sus scrofa GN=PSMB8 PE=1 SV=1;A5D9J4_PIG Proteasome subunit beta type OS=Sus scrofa GN=PSMB8 PE=1 SV=1;A5D9J5_PIG Proteasome (Prosome, macropain) subunit, beta type, 8 (Large multifunctional protease 7) OS=Sus scr
0	0	0	0	0	15155000		1	1	1	2.6	2.6	2.6	80.221	0	4.2368	97168000	3	3238900	665440	746890	524440	358560	624730	318870	F1RQ21;A5D9J7	F1RQ21;A5D9J7	F1RQ21_PIG Uncharacterized protein OS=Sus scrofa GN=LOC100519722 PE=4 SV=1;A5D9J7_PIG Transporter 2, ATP-binding cassette, sub-family B (MDR/TAP) OS=Sus scrofa GN=TAP2 PE=4 SV=1
188770000	123720000	127980000	169290000	153350000	92571000		3	3	2	5.4	5.4	3.6	88.232	0	6.4932	721100000	14	20031000	5737800	2609400	2243000	5129900	2862200	1448200	A5D9K6	A5D9K6	A5D9K6_PIG Bromodomain containing 2 OS=Sus scrofa GN=BRD2 PE=4 SV=1
933600000	802990000	754370000	1015700000	832850000	783160000		15	15	15	22	22	22	113.39	0	127.18	4186500000	63	144360000	34534000	21620000	18415000	27373000	21286000	21133000	F1RQX8;A5D9M6;A0A140TAL1;K7GMR9;K7GLU1;K7GLD3;K7GLR6;K7GLG5;K7GSP2;K7GRT1;K7GPB5;K7GQ10	F1RQX8;A5D9M6;A0A140TAL1	F1RQX8_PIG Large proline-rich protein BAG6 OS=Sus scrofa GN=BAG6 PE=1 SV=2;BAG6_PIG Large proline-rich protein BAG6 OS=Sus scrofa GN=BAG6 PE=2 SV=1;A0A140TAL1_PIG Large proline-rich protein BAG6 (Fragment) OS=Sus scrofa GN=BAG6 PE=1 SV=1
232490000	334500000	402790000	202610000	397200000	374830000		7	7	5	23.6	23.6	16	42.371	0	66.204	1590400000	33	122340000	25246000	27243000	11871000	23641000	21537000	12798000	A5D9P0	A5D9P0	A5D9P0_PIG Ring finger protein 1 OS=Sus scrofa GN=RING1 PE=1 SV=1
220470000	258140000	242830000	263220000	289550000	247300000		8	8	8	39.7	39.7	39.7	41.025	0	118.31	1207500000	31	92888000	17686000	14177000	15362000	15157000	16540000	13966000	A5GFN6	A5GFN6	RAEL1_PIG mRNA export factor OS=Sus scrofa GN=RAE1 PE=3 SV=1
270950000	382200000	404820000	190290000	389800000	515330000		8	8	8	44.9	44.9	44.9	28.724	0	20.229	1722400000	31	132490000	27145000	29091000	21885000	18175000	19897000	16295000	A5GFQ0	A5GFQ0	RL7L_PIG 60S ribosomal protein L7-like 1 OS=Sus scrofa GN=RPL7L1 PE=3 SV=1
111220000	81898000	89655000	119430000	88461000	58995000		3	3	3	13.1	13.1	13.1	31.71	0	12.513	494850000	12	29109000	4884000	5524900	3350600	4689500	6859700	3800300	A5GFQ5	A5GFQ5	CNPY3_PIG Protein canopy homolog 3 OS=Sus scrofa GN=CNPY3 PE=3 SV=1
256200000	253730000	325090000	206870000	380810000	296530000		10	8	8	23.8	19.8	19.8	69.981	0	18.312	1387900000	20	51405000	11311000	8184000	8174900	8276500	9713400	5744600	A5GFQ9	A5GFQ9	A5GFQ9_PIG Protein phosphatase 2, regulatory subunit B (B56), delta isoform OS=Sus scrofa GN=PPP2R5D PE=1 SV=1
78069000	50987000	0	61181000	54603000	37911000		4	4	4	6.7	6.7	6.7	98.642	0	10.584	257120000	10	6271100	2625900	747270	134930	1601900	812030	349070	A5GFS6;A5GFS5	A5GFS6;A5GFS5	A5GFS6_PIG Nuclear factor of activated T-cells, cytoplasmic, calcineurin-dependent 2 OS=Sus scrofa GN=NFATC2 PE=4 SV=1;A5GFS5_PIG Nuclear factor of activated T-cells, cytoplasmic, calcineurin-dependent 2 OS=Sus scrofa GN=NFATC2 PE=4 SV=1
1679900000	1785100000	1561000000	1605100000	1792600000	1678900000		7	7	7	33.7	33.7	33.7	27.053	0	149.49	8325300000	85	555020000	140100000	86136000	62475000	116670000	84041000	65601000	A5GFS8	A5GFS8	VAPB_PIG Vesicle-associated membrane protein-associated protein B OS=Sus scrofa GN=VAPB PE=3 SV=1
1408900000	1474200000	1621000000	1566800000	1446600000	2039800000		21	21	1	54.3	54.3	5.1	45.664	0	87.615	7755400000	90	387770000	85514000	60553000	49989000	77335000	65256000	49126000	A5GFU5;A5GFU7;A5GFU0;A5GFU2;A5GFT9;A5GFU4;I3LRX8	A5GFU5;A5GFU7;A5GFU0;A5GFU2;A5GFT9;A5GFU4	A5GFU5_PIG GNAS complex locus OS=Sus scrofa GN=GNAS PE=1 SV=1;A5GFU7_PIG GNAS complex locus OS=Sus scrofa GN=GNAS PE=1 SV=1;A5GFU0_PIG GNAS complex locus OS=Sus scrofa GN=GNAS PE=1 SV=1;A5GFU2_PIG GNAS complex locus (Fragment) OS=Sus scrofa GN=GNAS PE=1 SV
0	0	0	0	5304800	0		1	1	1	7.8	7.8	7.8	20.456	0	3.2384	13113000	5	1873200	0	734560	532370	0	606310	0	A5GFW0	A5GFW0	A5GFW0_PIG Orthologue of H. sapiens chromosome 20 open reading frame 108 (C20orf108) OS=Sus scrofa GN=C17H20orf108 PE=1 SV=1
110240000	0	0	121130000	0	0		2	2	2	14.4	14.4	14.4	45.515	0	19.027	319300000	10	15205000	5696400	1765500	588500	4801800	1798600	553940	A5GFW1	A5GFW1	AURKA_PIG Aurora kinase A OS=Sus scrofa GN=AURKA PE=3 SV=1
252570000	176430000	217720000	237370000	237470000	195880000		8	8	8	29.5	29.5	29.5	48.367	0	45.333	1074600000	18	59698000	13595000	10913000	11633000	12279000	6597400	4682300	A5GFW3;A0A1B0GX58	A5GFW3	A5GFW3_PIG Cleavage stimulation factor, 3 pre-RNA, subunit 1, 50kDa OS=Sus scrofa GN=CSTF1 PE=1 SV=1
0	0	125060000	70197000	83307000	0		3	3	3	23.4	23.4	23.4	33.791	0	13.314	288790000	4	19252000	1575300	1615100	4619200	5806100	4377800	1259000	A5GFX7	A5GFX7	A5GFX7_PIG Cathepsin Z OS=Sus scrofa GN=CTSZ PE=1 SV=1
5180000000	4817800000	5004800000	5011900000	4783400000	5734400000		22	22	22	52.2	52.2	52.2	56.809	0	232.67	25667000000	221	1069500000	245610000	140630000	142360000	228070000	155890000	156920000	A5GFY8;K7GNA5	A5GFY8;K7GNA5	SERA_PIG D-3-phosphoglycerate dehydrogenase OS=Sus scrofa GN=PHGDH PE=3 SV=1;K7GNA5_PIG Uncharacterized protein (Fragment) OS=Sus scrofa PE=4 SV=1
96063000	95263000	113830000	97726000	98520000	134010000		5	5	5	33.6	33.6	33.6	29.471	0	7.343	513200000	9	32075000	7398200	2747400	4025400	9036300	2886000	5981800	A5GFZ5;A5GFZ4	A5GFZ5;A5GFZ4	DPM1_PIG Dolichol-phosphate mannosyltransferase subunit 1 OS=Sus scrofa GN=DPM1 PE=3 SV=1;A5GFZ4_PIG Dolichol-phosphate mannosyltransferase subunit 1 (Fragment) OS=Sus scrofa GN=DPM1 PE=1 SV=1
39479000	0	0	0	0	0		2	2	2	7.9	7.9	7.9	48.914	0	4.3952	161980000	1	5785100	1410000	1591200	90091	435160	177040	2081700	A5GFZ6	A5GFZ6	MOCS3_PIG Adenylyltransferase and sulfurtransferase MOCS3 OS=Sus scrofa GN=MOCS3 PE=3 SV=1
0	248570000	280030000	0	0	120980000		2	2	2	20.1	20.1	20.1	15.27	0	29.631	620280000	8	206760000	0	65441000	67105000	4750700	45160000	24304000	A5GHK3	A5GHK3	A5GHK3_PIG Prefoldin subunit 4 OS=Sus scrofa GN=PFDN4 PE=1 SV=1
101260000	94970000	78163000	58893000	82647000	66450000		3	3	3	3.8	3.8	3.8	123.76	0	5.1565	380190000	13	6132100	1381500	1022000	740640	740370	954480	1293200	A5GHK7	A5GHK7	A5GHK7_PIG Activity-dependent neuroprotector OS=Sus scrofa GN=ADNP PE=1 SV=1
235410000	364740000	329530000	302340000	336580000	370320000		7	7	7	21.8	21.8	21.8	41.201	0	42.407	1531400000	31	102090000	17157000	17667000	15488000	16766000	18592000	16422000	A5GHK8;I3LSR2	A5GHK8	A5GHK8_PIG Par-6 partitioning defective 6 homolog beta (C. elegans) OS=Sus scrofa GN=PARD6B PE=4 SV=1
71389000	99089000	79529000	50316000	132060000	89447000		7	7	7	30.2	30.2	30.2	49.218	0	21.177	413050000	15	15298000	1698600	3216100	2228400	2425600	4014300	1715100	A5GHK9;K7GL69	A5GHK9	A5GHK9_PIG Tyrosine-protein phosphatase non-receptor type OS=Sus scrofa GN=PTPN1 PE=3 SV=1
173550000	203010000	244570000	202870000	159480000	131010000		6	6	6	24.1	24.1	24.1	38.826	0	24.327	946950000	19	49840000	10220000	9824700	10518000	9169500	6230000	3877600	A5JUQ8	A5JUQ8	A5JUQ8_PIG Crystallin zeta-like 1 OS=Sus scrofa GN=CRYZL1 PE=1 SV=1
18968000000	21978000000	20059000000	19135000000	23694000000	18894000000		37	37	22	82.5	82.5	58.6	46.153	0	323.31	104410000000	860	4539700000	845750000	795060000	616890000	836910000	859230000	585840000	A6M928;I3LLD5	A6M928;I3LLD5	A6M928_PIG Eukaryotic translation initiation factor 4A isoform 1 OS=Sus scrofa GN=EIF4A1 PE=1 SV=1;I3LLD5_PIG Uncharacterized protein OS=Sus scrofa PE=3 SV=1
812220000	598950000	712640000	790980000	653150000	768360000		22	7	7	53.8	24.8	24.8	46.402	0	96.674	3763600000	83	163640000	43397000	19941000	19625000	33356000	27824000	19492000	A6M930	A6M930	A6M930_PIG Eukaryotic translation initiation factor 4A isoform 2 OS=Sus scrofa GN=EIF4A2 PE=1 SV=1
1767200000	2267700000	2381100000	1785000000	2317000000	2365100000		22	18	18	62	57.7	57.7	46.84	0	142.53	10653000000	134	463170000	87273000	77574000	65539000	82341000	93590000	56857000	A6M931;F1RZ83;I3LSI9;I3L7Y5	A6M931;F1RZ83	IF4A3_PIG Eukaryotic initiation factor 4A-III OS=Sus scrofa GN=EIF4A3 PE=2 SV=1;F1RZ83_PIG Eukaryotic initiation factor 4A-III OS=Sus scrofa GN=EIF4A3 PE=1 SV=2
1494200000	1563500000	1491000000	1238700000	1376100000	1553800000		5	5	5	31.8	31.8	31.8	16.396	0	28.724	6927600000	43	769730000	146890000	151830000	120350000	107620000	128100000	114940000	A6N8P5	A6N8P5	A6N8P5_PIG Multiprotein bridging factor 1 OS=Sus scrofa GN=MBF1 PE=1 SV=1
528000000	714520000	816350000	454520000	785390000	801790000		7	7	7	36.8	36.8	36.8	35.865	0	89.241	3244100000	68	270340000	47870000	46388000	45159000	40205000	51307000	39414000	A7TX81	A7TX81	CSN6_PIG COP9 signalosome complex subunit 6 OS=Sus scrofa GN=COPS6 PE=2 SV=1
154670000	136140000	172550000	200300000	164680000	161820000		1	1	1	11.9	11.9	11.9	11.524	0	2.8447	792960000	8	113280000	19753000	16891000	17166000	24757000	19319000	15394000	F1S3Z4;F1S0B5;A7WLH8	F1S3Z4;F1S0B5;A7WLH8	F1S3Z4_PIG Small ubiquitin-related modifier OS=Sus scrofa PE=3 SV=1;F1S0B5_PIG Small ubiquitin-related modifier OS=Sus scrofa GN=SUMO1 PE=3 SV=2;SUMO1_PIG Small ubiquitin-related modifier 1 OS=Sus scrofa GN=SUMO1 PE=3 SV=1
0	56677000	0	0	51273000	0		3	3	3	18	18	18	26.202	0	9.8777	194230000	8	16185000	3716200	3777700	0	5244700	3446900	0	A7XP20;K7GKM0	A7XP20	A7XP20_PIG B-cell CLL/lymphoma 10 OS=Sus scrofa GN=BCL10 PE=2 SV=1
0	88472000	99066000	0	80259000	86892000		1	1	1	4.6	4.6	4.6	61.266	0	24.197	259120000	5	9966200	0	2631100	2826500	0	2523700	1984800	A7XUJ6	A7XUJ6	TRAF6_PIG TNF receptor-associated factor 6 OS=Sus scrofa GN=TRAF6 PE=2 SV=1
1285700000	1259500000	1334400000	1258300000	1233600000	1519400000		19	19	19	63.8	63.8	63.8	46.268	0	156.85	6409000000	115	246500000	57999000	38684000	32721000	45865000	37780000	33451000	A7Y521;I3L7H2	A7Y521	CSN4_PIG COP9 signalosome complex subunit 4 OS=Sus scrofa GN=COPS4 PE=2 SV=1
78060000	101830000	86951000	56252000	75801000	113550000		4	4	3	15	15	12	37.804	0	10.314	399740000	23	21039000	3258600	4397100	3605300	2544100	2939300	4294700	A7YX22	A7YX22	A7YX22_PIG Torsin A OS=Sus scrofa GN=DYT1 PE=1 SV=1
37613000	0	46543000	25059000	0	0		3	3	3	10.2	10.2	10.2	36.786	0	4.2395	139830000	5	8225400	2628000	1461400	1437000	1554800	1144200	0	A8CYZ2	A8CYZ2	A8CYZ2_PIG Sirtuin 3 OS=Sus scrofa GN=SIRT3 PE=1 SV=1
10674000000	13098000000	15213000000	10209000000	13108000000	13174000000		30	30	30	61	61	61	67.837	0	323.31	60951000000	336	2438000000	498260000	423540000	405950000	380900000	409520000	319880000	A8U4R4	A8U4R4	A8U4R4_PIG Transketolase OS=Sus scrofa GN=tkt PE=1 SV=1
392350000	284540000	206960000	439380000	300690000	247600000		5	4	4	26.9	22.9	22.9	23.78	0	15.881	1519700000	14	168850000	40667000	30326000	18807000	26009000	30937000	22106000	A9LM01;A3RKG5	A9LM01;A3RKG5	A9LM01_PIG Progesterone receptor membrane component 2 OS=Sus scrofa GN=PGRMC2 PE=1 SV=1;A3RKG5_PIG Progesterone receptor membrane component 2 OS=Sus scrofa GN=PGRMC2 PE=1 SV=1
91200000	96430000	0	64945000	90727000	0		3	3	3	14.8	14.8	14.8	47.679	0	14.522	354620000	6	15418000	5945700	1946000	1994600	2460100	3071800	0	B0LXP7;A9QT41;K7GSV8;K7GQV6;K7GK94;K7GRB1	B0LXP7;A9QT41;K7GSV8;K7GQV6	B0LXP7_PIG Inhibitor of kappa light polypeptide gene enhancer in B-cells kinase gamma transcript variant 1 OS=Sus scrofa GN=IKBKG PE=2 SV=1;A9QT41_PIG Inhibitor of kappa light polypeptide gene enhancer in B-cells kinase gamma OS=Sus scrofa GN=IKBKG PE=2 SV
464570000	178140000	242500000	468890000	194510000	225800000		7	7	7	20.4	20.4	20.4	51.4	0	21.86	1496500000	27	53445000	16641000	6120000	5884300	13788000	6217100	4794100	A9QT42;K7GN74	A9QT42	A9QT42_PIG Interleukin-1 receptor-associated kinase 4 OS=Sus scrofa GN=IRAK4 PE=2 SV=1
1060300000	900300000	951790000	860140000	983230000	925510000		13	13	13	52.2	52.2	52.2	30.628	0	178.09	4638300000	74	289900000	66587000	48544000	37306000	55665000	50368000	31427000	A9XFX6;D2JYW4;A0PFK7	A9XFX6;D2JYW4;A0PFK7	A9XFX6_PIG F-actin capping protein beta subunit OS=Sus scrofa GN=Capzb PE=1 SV=1;D2JYW4_PIG F-actin capping protein beta subunit variant II OS=Sus scrofa GN=CAPZB PE=1 SV=1;CAPZB_PIG F-actin-capping protein subunit beta OS=Sus scrofa GN=CAPZB PE=2 SV=1
1291700000	1878300000	2154300000	1224600000	1713500000	1814900000		12	12	12	52.4	52.4	52.4	37.35	0	128.6	7936600000	78	529110000	83293000	97767000	91205000	81613000	95670000	79556000	A9YUB1;F1STP1	A9YUB1;F1STP1	CHRD1_PIG Cysteine and histidine-rich domain-containing protein 1 OS=Sus scrofa GN=CHORDC1 PE=2 SV=1;F1STP1_PIG Cysteine and histidine-rich domain-containing protein 1 OS=Sus scrofa GN=CHORDC1 PE=1 SV=2
0	0	0	0	0	30491000		1	1	1	14.7	14.7	14.7	11.775	0	3.3241	222900000	4	111450000	27827000	19943000	10696000	25076000	18283000	9623400	B0FWK4	B0FWK4	SPCS1_PIG Signal peptidase complex subunit 1 OS=Sus scrofa GN=SPCS1 PE=3 SV=1
2601300000	1985200000	2064200000	2650400000	1951700000	1930800000		16	16	5	35.1	35.1	11.1	83.989	0	149.39	10826000000	95	220930000	45940000	40568000	32263000	38486000	37404000	26272000	B0KYV5	B0KYV5	LIMA1_PIG LIM domain and actin-binding protein 1 OS=Sus scrofa GN=LIMA1 PE=2 SV=1
0	0	0	0	0	3294300		1	1	1	1.9	1.9	1.9	53.146	0.009324	1.1707	26725000	1	1113600	343200	159600	108690	279590	135830	86644	B0LUH2	B0LUH2	B0LUH2_PIG Adipose triglyceride lipase OS=Sus scrofa GN=ATGL PE=2 SV=1
56757000	60517000	0	54506000	68728000	0		5	5	5	15.9	15.9	15.9	60.383	0	21.341	209390000	12	9971200	2641300	2268800	0	2326300	2734800	0	B0LXP3;I3LV53	B0LXP3	B0LXP3_PIG NF-kappaB transcription factor p65 subunit OS=Sus scrofa GN=RELA PE=2 SV=1
1066100000	1560100000	1523300000	1100900000	1433100000	1323400000		12	12	12	61.4	61.4	61.4	25.291	0	99.839	6386800000	85	425790000	73936000	82266000	67777000	73018000	74672000	54120000	B1NI70;I3LBK8	B1NI70;I3LBK8	B1NI70_PIG Adenylate kinase 4, mitochondrial OS=Sus scrofa GN=AK3L1 PE=1 SV=1;I3LBK8_PIG Uncharacterized protein OS=Sus scrofa GN=LOC100626333 PE=3 SV=1
1780000000	1691600000	1805600000	2060400000	1975500000	1545500000		17	17	17	54.8	54.8	54.8	55.18	0	278.31	8901200000	134	468490000	96777000	68738000	66766000	98852000	83983000	53371000	B2CCY7	B2CCY7	B2CCY7_PIG Nuclear matrix protein 200 OS=Sus scrofa GN=nmp-200 PE=1 SV=1
0	88643000	92482000	67412000	93046000	123290000		3	3	3	5.6	5.6	5.6	46.646	0	11.642	381650000	9	25443000	1959600	6127500	3993200	2899600	6470200	3993200	B2DCZ7	B2DCZ7	B2DCZ7_PIG Stromal membrane-associated protein 1-like OS=Sus scrofa GN=SMAP1L PE=1 SV=1
1141000000	1609000000	1442900000	1230600000	1457900000	1482600000		30	30	30	36.7	36.7	36.7	108.47	0	210.55	6770700000	136	123100000	25238000	22723000	17820000	22236000	21837000	13249000	F1RLP5;B2DCZ9	F1RLP5;B2DCZ9	F1RLP5_PIG Rho guanine nucleotide exchange factor 2 OS=Sus scrofa GN=ARHGEF2 PE=1 SV=1;ARHG2_PIG Rho guanine nucleotide exchange factor 2 OS=Sus scrofa GN=ARHGEF2 PE=2 SV=1
0	0	0	0	0	21843000		1	1	1	6.5	6.5	6.5	29.632	0	2.9922	112920000	3	18820000	2814000	3338900	3083900	2573700	4711100	2298000	B2LYG4	B2LYG4	FITM2_PIG Fat storage-inducing transmembrane protein 2 OS=Sus scrofa GN=FITM2 PE=2 SV=1
0	0	0	0	0	40227000		1	1	1	2.6	2.6	2.6	51.507	0	4.6635	247270000	2	13014000	5407100	1567100	1538100	3165400	0	1336500	B2ZHY2	B2ZHY2	GPR39_PIG G-protein coupled receptor 39 OS=Sus scrofa GN=GPR39 PE=2 SV=1
100590000	251530000	237640000	110690000	165430000	198040000		3	3	3	14.4	14.4	14.4	32.287	0	101.63	807770000	18	57698000	2863400	15442000	12678000	4986100	12776000	8952300	B2ZI35;K7GQA1	B2ZI35;K7GQA1	B2ZI35_PIG F11 receptor OS=Sus scrofa GN=F11R PE=1 SV=1;K7GQA1_PIG Uncharacterized protein OS=Sus scrofa GN=F11R PE=1 SV=1
284870000	335940000	366950000	245600000	462760000	471870000		4	4	4	30.1	30.1	30.1	27.614	0	21.122	1722600000	14	143550000	24789000	9986600	22008000	32917000	30096000	23756000	B3SP85	B3SP85	GILT_PIG Gamma-interferon-inducible-lysosomal thiol reductase OS=Sus scrofa GN=IFI30 PE=2 SV=1
0	0	0	0	0	75544000		1	1	1	4.6	4.6	4.6	29.974	0	2.9102	264920000	6	18923000	3110700	4441100	3135400	1658000	3171600	3406100	B3VFB6	B3VFB6	B3VFB6_PIG Calbindin 1 OS=Sus scrofa GN=CALB1 PE=1 SV=1
0	0	0	0	0	0		1	1	1	11	11	11	16.144	0.0091315	1.187	0	2	0	0	0	0	0	0	0	B3W6M6	B3W6M6	B3W6M6_PIG Inhibitor of DNA binding 1, dominant negative helix-loop-helix protein OS=Sus scrofa GN=ID1 PE=4 SV=1
2899400000	3022000000	3270200000	2817300000	3175300000	2925900000		14	14	14	53.8	53.8	53.8	44.76	0	169.87	14799000000	124	1138400000	239540000	171000000	172970000	217690000	197790000	139380000	B5APU3	B5APU3	B5APU3_PIG Actin-related protein 2-like protein OS=Sus scrofa GN=ACTR2 PE=1 SV=1
590340000	1039800000	1330000000	575450000	934220000	1344200000		4	4	4	32	32	32	20.546	0	34.185	4422100000	37	442210000	52546000	73575000	95600000	50625000	76526000	93341000	B5APU8	B5APU8	B5APU8_PIG Actin-related protein 2/3 complex subunit 3 OS=Sus scrofa GN=ARPC3 PE=1 SV=1
406380000	247950000	279870000	367780000	142110000	259620000		3	3	3	29.1	29.1	29.1	16.32	0	38.866	1389600000	8	138960000	29024000	22409000	18877000	32967000	20222000	15462000	B5APV0	B5APV0	B5APV0_PIG Actin-related protein 2/3 complex subunit 5 OS=Sus scrofa GN=ARPC5 PE=1 SV=1
645300000	790930000	930020000	607140000	755260000	793850000		14	14	14	46.6	46.6	46.6	54.28	0	154.91	3747700000	60	133850000	28784000	22646000	19870000	23961000	20769000	17817000	B6CVD7	B6CVD7	ERO1A_PIG ERO1-like protein alpha OS=Sus scrofa GN=ERO1A PE=2 SV=1
1005600000	1026400000	1128200000	932550000	1019300000	1113700000		9	9	9	44.2	44.2	44.2	25.206	0	67.916	4991700000	51	356550000	72869000	55871000	56313000	65178000	58082000	48237000	B6E241	B6E241	B6E241_PIG Growth factor receptor bound protein 2 OS=Sus scrofa GN=GRB2 PE=1 SV=1
147010000	61808000	44996000	113320000	52159000	40332000		1	1	1	13.5	13.5	13.5	13.922	0	2.9485	395280000	10	79055000	27919000	10719000	6411100	20057000	8585700	5363400	B6ICU5	B6ICU5	B6ICU5_PIG Protein phosphatase 1 OS=Sus scrofa GN=PPP1R11 PE=4 SV=1
149190000	109160000	86444000	149170000	146730000	102600000		5	5	5	16	16	16	50.4	0	11.096	628970000	13	26207000	6377800	3472700	2894400	6202300	4920100	2339800	B6UV57	B6UV57	B6UV57_PIG Nitrogen fixation 1-like protein OS=Sus scrofa GN=NFS1 PE=1 SV=1
0	0	0	0	0	21240000		1	1	1	4	4	4	41.531	0.0004649	2.156	96350000	2	7411500	1509500	1480200	1423700	1194900	771960	1031300	B6V6V4	B6V6V4	B6V6V4_PIG Solute carrier family 30 member 7 OS=Sus scrofa GN=slc30A7 PE=2 SV=1
13519000000	18131000000	20013000000	13380000000	18332000000	18744000000		15	3	0	51.2	18	0	42.019	0	77.088	94636000000	244	4731800000	788560000	909170000	803510000	662990000	845750000	721790000	B6VNT8;P68137;F1SLG5	B6VNT8;P68137	B6VNT8_PIG Cardiac muscle alpha actin 1 OS=Sus scrofa GN=ACTC1 PE=2 SV=1;ACTS_PIG Actin, alpha skeletal muscle OS=Sus scrofa GN=ACTA1 PE=3 SV=1
0	0	0	0	0	158350000		3	3	3	13	13	13	44.5	0	7.1675	511890000	4	28438000	8730700	5178200	2981700	3524800	2469500	5553200	B7U2H0	B7U2H0	B7U2H0_PIG 1-acylglycerol-3-phosphate O-acyltransferase 8 OS=Sus scrofa GN=LCLAT1 PE=1 SV=1
461610000	359560000	381700000	509790000	393190000	357720000		9	9	9	22.6	22.6	22.6	74.363	0	83.331	2031400000	62	70048000	17586000	9339100	8942800	15646000	11452000	7083200	B7UCT2;I3LC38;B8Y466	B7UCT2	B7UCT2_PIG SFRS protein kinase 1 OS=Sus scrofa GN=SRPK1 PE=1 SV=1
2458700000	2068300000	2381700000	2475400000	2180200000	1826300000		13	13	13	52.1	52.1	52.1	39.304	0	223.06	10971000000	99	548540000	135220000	79420000	78772000	118820000	75010000	61293000	B8XH67	B8XH67	B8XH67_PIG Na(+)/H(+) exchange regulatory cofactor NHE-RF OS=Sus scrofa GN=SLC9A3R1 PE=1 SV=1
0	0	0	70171000	0	0		5	4	4	22.1	18.7	18.7	39.014	0	4.7533	361650000	3	19034000	2957400	2468000	4234800	3332600	2603800	3437800	B8XSJ1	B8XSJ1	B8XSJ1_PIG ER lipid raft-associated 1 OS=Sus scrofa GN=ERLIN1 PE=2 SV=1
0	0	0	0	0	9840800		2	1	1	6	3.1	3.1	43.297	0.0083351	1.2374	40166000	5	2231400	0	411270	184940	616090	453200	565930	B8XSJ7	B8XSJ7	B8XSJ7_PIG Mitogen-activated protein kinase-activated protein kinase 3 OS=Sus scrofa GN=MAPKAPK3 PE=2 SV=1
353610000	428640000	521170000	394560000	492950000	428120000		6	6	6	25.1	25.1	25.1	33.298	0	41.468	2104900000	47	116940000	20605000	17095000	19484000	21201000	23528000	15026000	B8XSJ9	B8XSJ9	B8XSJ9_PIG Monoglyceride lipase OS=Sus scrofa GN=MGLL PE=1 SV=1
121660000	122090000	115010000	126350000	123990000	104160000		3	3	3	9.6	9.6	9.6	41.923	0	9.0401	585040000	14	29252000	6052300	4705400	3739400	6916000	5105300	2733500	B8XTR3	B8XTR3	B8XTR3_PIG 1-acylglycerol-3-phosphate O-acyltransferase 5 OS=Sus scrofa GN=AGPAT5 PE=1 SV=1
1044400000	1427900000	1568400000	1137000000	1169600000	1303000000		6	6	6	50	50	50	17.861	0	98.702	6057200000	55	865320000	150520000	166710000	161750000	136480000	134470000	115380000	B8Y648	B8Y648	B8Y648_PIG Ubiquitin-conjugating enzyme E2L 3 OS=Sus scrofa GN=UBE2L3 PE=1 SV=1
150040000	138900000	151760000	137590000	133340000	169970000		4	4	4	28.6	28.6	28.6	19.561	0	7.4577	704380000	18	78265000	15883000	12982000	11992000	14098000	11635000	11674000	B8Y649	B8Y649	B8Y649_PIG TP53RK binding protein OS=Sus scrofa GN=TPRKB PE=1 SV=1
121050000	107300000	117480000	149600000	0	126720000		7	2	2	55	18.3	18.3	20.529	0	3.5629	578710000	8	52610000	12002000	8383100	7747700	14460000	899150	9118700	B9V4F0	B9V4F0	B9V4F0_PIG ADP-ribosylation factor 5 OS=Sus scrofa GN=ARF5 PE=1 SV=1
1118400000	1168600000	1140500000	945240000	1097200000	966980000		14	14	12	65	65	58.6	34.079	0	157.36	5283900000	50	278100000	67281000	43562000	31896000	61984000	40388000	32986000	C0SW08	C0SW08	C0SW08_PIG Cell division cycle 2 OS=Sus scrofa GN=CDC2 PE=1 SV=1
1630500000	2067400000	2462900000	1429900000	2110000000	2368300000		18	18	18	55.6	55.6	55.6	45.124	0	283.93	9877200000	131	493860000	108760000	91635000	60723000	94917000	79504000	58320000	C1PIG4;P05207	C1PIG4	C1PIG4_PIG cAMP-dependent protein kinase regulatory subunit type II alpha OS=Sus scrofa GN=PRKAR2A PE=1 SV=1
1210500000	1645700000	1842300000	1182100000	1580600000	1722200000		20	20	20	47.1	47.1	47.1	72.613	0	154.6	7309000000	140	228410000	37625000	44937000	39223000	26264000	45479000	34878000	C3RZ98	C3RZ98	C3RZ98_PIG Protein arginine N-methyltransferase 5 OS=Sus scrofa GN=PRMT5 PE=1 SV=1
62403000	63271000	74167000	62952000	66347000	72464000		3	3	3	50.6	50.6	50.6	10.416	0	10.577	329460000	26	54911000	7526800	11236000	9447400	5831000	8628900	12240000	C3S7K5;K7GQW2	C3S7K5;K7GQW2	C3S7K5_PIG Protein S100 OS=Sus scrofa GN=S100A8 PE=1 SV=1;K7GQW2_PIG Uncharacterized protein OS=Sus scrofa GN=S100A8 PE=1 SV=1
50326000	83138000	80485000	37638000	56751000	80743000		3	3	3	34.7	34.7	34.7	15.892	0	33.312	288820000	17	57764000	3934600	11952000	13265000	2599600	12504000	13510000	C3S7K6	C3S7K6	C3S7K6_PIG Calcium-binding protein A9 OS=Sus scrofa GN=S100A9 PE=1 SV=1
0	0	0	0	0	18967000		1	1	1	6.2	6.2	6.2	19.048	0.0022568	1.826	177150000	2	88573000	31170000	9035200	5300300	25926000	11155000	5986100	C3UP60	C3UP60	C3UP60_PIG MAL2 proteolipid protein OS=Sus scrofa GN=MAL2 PE=1 SV=1
2073100000	2885500000	3338500000	2010000000	2925500000	3066800000		12	12	8	85.1	85.1	56.4	20.697	0	232.07	14670000000	202	1467000000	288500000	238950000	243660000	250480000	218690000	226760000	C4MXZ1;F1RRS4	C4MXZ1	C4MXZ1_PIG ADP-ribosylation factor 1 OS=Sus scrofa GN=ARF1 PE=1 SV=1
1750300000	1773900000	2239500000	1919600000	1770700000	2322700000		9	9	9	47.6	47.6	47.6	31.284	0	125.63	9350900000	71	623400000	126630000	107130000	105630000	99283000	88299000	96423000	C5H0C6	C5H0C6	C5H0C6_PIG Ubiquitin thioesterase OS=Sus scrofa GN=OTUB1 PE=1 SV=1
0	0	0	0	0	106130000		1	1	1	8	8	8	21.175	0	12.469	405660000	6	67610000	11280000	13103000	6198400	11330000	14532000	11166000	C5HGF3	C5HGF3	TMCO1_PIG Calcium load-activated calcium channel OS=Sus scrofa GN=TMCO1 PE=2 SV=1
1042000000	1243200000	1456600000	1085200000	1239400000	1310000000		24	24	24	48.8	48.8	48.8	70.69	0	102.71	5902000000	75	159510000	27934000	25498000	25743000	29507000	26684000	24147000	C5I4T6;A5GFS4	C5I4T6	C5I4T6_PIG Phosphoenolpyruvate carboxykinase 2 OS=Sus scrofa GN=PCK2 PE=1 SV=1
0	0	0	0	0	112220000		15	1	1	51.2	2.9	2.9	42.009	0	3.2169	224180000	1	11209000	1827500	0	5839400	0	0	3541900	C7AI81	C7AI81	C7AI81_PIG Actin alpha 2 OS=Sus scrofa GN=ACTA2 PE=1 SV=1
0	0	0	0	0	18074000		2	1	1	5.9	3.8	3.8	42.761	0.009326	1.173	44117000	1	2322000	0	911350	810150	0	0	600470	C9E1C9;I3LCE5	C9E1C9;I3LCE5	C9E1C9_PIG CDK9 OS=Sus scrofa GN=CDK9 PE=2 SV=1;I3LCE5_PIG Uncharacterized protein OS=Sus scrofa PE=4 SV=1
0	0	0	0	11873000	0		1	1	1	5.8	5.8	5.8	38.969	0.0024647	1.7556	64117000	0	3374600	1120000	582690	549150	622790	499960	0	C9K505	C9K505	C9K505_PIG Cyclin-dependent kinase 7 OS=Sus scrofa GN=CDK7 PE=2 SV=1
0	0	0	0	0	132680000		2	2	2	12.1	12.1	12.1	37.6	0	5.4801	532050000	1	26602000	3747600	5347400	5576000	2312900	5430900	4187600	C9K506	C9K506	C9K506_PIG Cyclin H OS=Sus scrofa GN=CCNH PE=2 SV=1
238780000	527880000	446530000	282960000	329220000	481710000	+	9	3	1	26.5	12.7	4.6	46.311	0	15.229	1787200000	12	89361000	11147000	22482000	13448000	11931000	13166000	17187000	CON__A2I7N0;F1SCD1;F1SCC7	CON__A2I7N0
86345000	152430000	116890000	146670000	85759000	99324000	+	8	2	2	24.3	7.3	7.3	46.397	0	7.0018	543890000	7	27195000	3666200	7546900	3129900	3909700	5008000	3933900	CON__A2I7N1	CON__A2I7N1
214430000	356420000	213500000	194750000	217540000	204330000	+	5	1	1	17.5	2.4	2.4	46.941	0	2.8984	1127600000	16	62642000	12067000	15764000	8291100	9547700	9651000	7320100	CON__A2I7N3	CON__A2I7N3
0	0	0	0	0	19411000	+	1	1	1	3.3	3.3	3.3	43.672	0.0093299	1.1761	93263000	2	7771900	0	1807000	1572400	2002200	1369200	1021100	F1RF27;CON__ENSEMBL:ENSBTAP00000006074;F1S902;F1RF28	F1RF27;CON__ENSEMBL:ENSBTAP00000006074;F1S902;F1RF28	F1RF27_PIG Uncharacterized protein OS=Sus scrofa PE=1 SV=2;;F1S902_PIG Uncharacterized protein OS=Sus scrofa GN=COMP PE=1 SV=1;F1RF28_PIG Uncharacterized protein OS=Sus scrofa PE=1 SV=2
616840000	762870000	611800000	605980000	590660000	622730000	+	23	23	7	22.2	22.2	7.6	192.99	0	73.797	3082800000	71	35032000	7803800	7049400	4924600	5457800	5739900	4056400	CON__ENSEMBL:ENSBTAP00000007350	CON__ENSEMBL:ENSBTAP00000007350
29702000	21644000	10694000	18820000	11701000	0	+	2	2	2	8.4	8.4	8.4	51.988	0	13.766	83103000	7	3613200	1155000	681260	337220	952740	385300	101620	CON__ENSEMBL:ENSBTAP00000013050	CON__ENSEMBL:ENSBTAP00000013050
0	0	0	0	108140000	0	+	2	2	2	31.9	31.9	31.9	11.756	0	7.7059	498530000	8	83089000	24119000	18851000	9922600	11972000	14419000	3804200	CON__ENSEMBL:ENSBTAP00000014147	CON__ENSEMBL:ENSBTAP00000014147
316090000	171320000	103660000	247510000	115150000	116490000	+	8	8	8	20	20	20	77.456	0	57.772	914480000	18	32660000	7632500	7330700	4293500	6941400	4897200	1564800	CON__ENSEMBL:ENSBTAP00000016046;F1SM61;I3LVS5	CON__ENSEMBL:ENSBTAP00000016046;F1SM61	;F1SM61_PIG Fibulin-1 OS=Sus scrofa GN=FBLN1 PE=1 SV=1
4230300000	6206400000	4670200000	3826100000	4031900000	4290900000	+	16	16	2	53.9	53.9	6.3	53.661	0	323.31	22332000000	253	858910000	189160000	184360000	103900000	150750000	122520000	108210000	CON__ENSEMBL:ENSBTAP00000018229;I3LN42	CON__ENSEMBL:ENSBTAP00000018229
171410000	217050000	130490000	177010000	164020000	184480000	+	9	9	9	27.6	27.6	27.6	55.207	0	27.696	860410000	30	34416000	7487400	7867100	3576900	6093100	5418400	3973600	CON__ENSEMBL:ENSBTAP00000018574	CON__ENSEMBL:ENSBTAP00000018574
0	0	0	4256500	0	0	+	1	1	1	5.1	5.1	5.1	46.017	0	2.5529	14499000	3	690430	288480	219050	0	182900	0	0	CON__ENSEMBL:ENSBTAP00000023402	CON__ENSEMBL:ENSBTAP00000023402
12044000000	19544000000	15297000000	10698000000	13361000000	16142000000	+	53	53	52	52.9	52.9	52.2	164.34	0	323.31	70622000000	568	941630000	186970000	204520000	129820000	156230000	137810000	126290000	CON__ENSEMBL:ENSBTAP00000024146	CON__ENSEMBL:ENSBTAP00000024146
520190000	505580000	466850000	287270000	299410000	434210000	+	5	5	5	19	19	19	43.9	0	49.842	2054700000	42	120860000	34413000	22386000	17312000	17710000	14817000	14227000	CON__ENSEMBL:ENSBTAP00000024466;CON__ENSEMBL:ENSBTAP00000024462	CON__ENSEMBL:ENSBTAP00000024466;CON__ENSEMBL:ENSBTAP00000024462	;
0	38350000	125290000	0	0	142160000	+	2	2	2	9.8	9.8	9.8	54.678	0	10.195	209460000	5	7222900	36093	1071000	2982000	26881	5457.3	3101400	CON__ENSEMBL:ENSBTAP00000031360	CON__ENSEMBL:ENSBTAP00000031360
0	0	25825000	0	0	0	+	2	2	2	2.9	2.9	2.9	121.45	0.0020339	1.8462	70948000	3	1391100	219210	186910	350950	86072	194960	353040	CON__ENSEMBL:ENSBTAP00000031900;K7GKN3;F1SKB1;K7GQB8	CON__ENSEMBL:ENSBTAP00000031900;K7GKN3;F1SKB1;K7GQB8	;K7GKN3_PIG Uncharacterized protein (Fragment) OS=Sus scrofa GN=CP PE=1 SV=1;F1SKB1_PIG Uncharacterized protein OS=Sus scrofa GN=CP PE=1 SV=3;K7GQB8_PIG Uncharacterized protein OS=Sus scrofa GN=CP PE=1 SV=1
234640000	373670000	392140000	244970000	303500000	396370000	+	14	14	14	24.1	24.1	24.1	92.273	0	104.15	1548500000	34	30970000	5037700	7980100	4361900	5387200	3869200	4334100	CON__ENSEMBL:ENSBTAP00000032840;I3LKZ1;F1SCV9;I3LJ81	CON__ENSEMBL:ENSBTAP00000032840
0	0	0	0	42575000	0	+	2	2	2	10.1	10.1	10.1	22.336	0	4.2482	52379000	3	4029100	381770	255120	0	772080	2620200	0	CON__ENSEMBL:ENSBTAP00000034412	CON__ENSEMBL:ENSBTAP00000034412
226150000	374230000	322670000	235630000	285870000	325650000	+	8	8	8	23.9	23.9	23.9	65.19	0	69.141	1377100000	37	49183000	6712200	13016000	8761500	6487300	5915200	8291000	CON__ENSEMBL:ENSBTAP00000037665	CON__ENSEMBL:ENSBTAP00000037665
771810000	1305800000	1101900000	903140000	1179800000	1140800000	+	12	12	12	28.3	28.3	28.3	70.505	0	49.808	5062900000	60	158220000	23733000	33763000	21569000	25223000	29050000	24878000	CON__P00735;Q19AZ8;F1SIB1	CON__P00735;Q19AZ8;F1SIB1	;THRB_PIG Prothrombin OS=Sus scrofa GN=F2 PE=2 SV=1;F1SIB1_PIG Prothrombin OS=Sus scrofa GN=F2 PE=1 SV=2
2879900000	2178300000	2036000000	2398600000	2396100000	2456700000	+	3	3	3	23.8	23.8	23.8	24.409	0	173.19	11643000000	38	1058500000	253410000	152090000	128750000	201570000	174410000	148260000	P00761;CON__P00761;F1SRS2	P00761;CON__P00761;F1SRS2	TRYP_PIG Trypsin OS=Sus scrofa PE=1 SV=1;;F1SRS2_PIG Uncharacterized protein OS=Sus scrofa GN=LOC100302368 PE=3 SV=1
371830000	567160000	386150000	297800000	374010000	553850000	+	7	7	7	24.7	24.7	24.7	39.234	0	101.44	2049700000	40	120570000	26887000	25599000	12985000	19865000	15474000	19760000	CON__P00978	CON__P00978
0	0	0	0	89010000	0	+	18	2	2	17.3	2.7	2.7	192.79	0	13.607	312120000	2	3468000	536870	487670	749670	570810	791250	331690	CON__P01030	CON__P01030
954920000	1109300000	835390000	825720000	816140000	852370000	+	12	12	0	25.3	25.3	0	68.889	0	109.01	4520100000	76	129150000	23619000	27162000	17946000	22415000	19795000	18210000	CON__P01044-1;F1SFI4	CON__P01044-1
208370000	345170000	175020000	194450000	224980000	224480000	+	9	2	2	18.6	3.6	3.6	68.709	0	10.377	1182000000	20	34766000	6756800	8395200	4228200	4391600	6233400	4760600	CON__P01045-1	CON__P01045-1
25485000000	22080000000	20362000000	23828000000	16594000000	20388000000	+	9	9	7	86.6	86.6	71.8	15.184	0	152.3	107470000000	216	11942000000	2947100000	1854300000	1474600000	2772900000	1493000000	1399600000	CON__P01966;K7GM56;K7GQP8	CON__P01966
0	0	0	0	0	16723000	+	4	1	1	33.8	9.7	9.7	15.954	0.00046458	2.1455	180160000	1	16378000	4491100	3624500	1889400	3623900	1789500	959630	CON__P02070;F1RII5;P02067;F1RII7	CON__P02070
0	0	0	0	0	1789100000	+	1	1	1	1.9	1.9	1.9	57.769	0.0087439	1.216	6645000000	7	255580000	26805000	57462000	49628000	22011000	56233000	43436000	CON__P02535-1	CON__P02535-1
261440000	0	74863000	373970000	0	90360000	+	5	5	5	37.7	37.7	37.7	22.975	0	68.922	774010000	13	86001000	37561000	4024500	2160400	33411000	1740100	7105200	CON__P02662	CON__P02662
0	0	0	36512000	0	0	+	1	1	1	3.9	3.9	3.9	24.348	0.0069114	1.3308	65886000	1	5989600	2994500	0	0	2995100	0	0	CON__P02663	CON__P02663
0	0	0	37381000	0	0	+	2	2	2	20.1	20.1	20.1	23.583	0	64.931	74501000	1	12417000	5996200	0	798840	5621700	0	0	CON__P02666	CON__P02666
0	0	28096000	0	26434000	34617000	+	2	2	2	5.2	5.2	5.2	67.011	0	5.2585	104850000	4	2496400	0	600090	468630	400740	481310	545610	CON__P02672	CON__P02672
0	0	36932000	0	0	0	+	2	2	2	6.5	6.5	6.5	56.44	0	6.4129	108720000	6	3624100	961300	379980	853220	877540	320180	231860	CON__P02676	CON__P02676
199780000000	270600000000	481460000000	181460000000	201900000000	506000000000	+	64	64	50	81.5	81.5	71	69.293	0	323.31	1560400000000	4681	39011000000	5328800000	5547100000	10002000000	4554200000	3991400000	9587000000	CON__P02769	CON__P02769
552200000	839570000	1523400000	669510000	743150000	954500000	+	3	3	3	15.7	15.7	15.7	24.241	0	118.65	4123000000	21	589000000	92005000	91272000	140360000	97035000	81835000	86488000	CON__P02777	CON__P02777
24915000	0	0	0	0	0	+	1	1	1	0.8	0.8	0.8	138.62	0.0022563	1.8256	24915000	1	355930	355930	0	0	0	0	0	F1RYI8;CON__P04258	F1RYI8;CON__P04258	F1RYI8_PIG Uncharacterized protein OS=Sus scrofa GN=COL3A1 PE=1 SV=2;
1442100000	1873900000	1368200000	1282400000	1853300000	1292700000	+	26	26	26	43.5	43.5	43.5	91.215	0	323.31	7627100000	179	152540000	35916000	31705000	17705000	26877000	26432000	13907000	CON__P06868;P06867;F1SB81	CON__P06868
0	0	0	0	0	45687000	+	1	1	1	8.1	8.1	8.1	26.558	0.00023969	2.5096	161880000	8	20235000	5832700	2253400	1977900	3344000	3221900	3604900	CON__P07477	CON__P07477
526360000	882080000	931290000	397370000	728780000	859660000	+	5	1	1	7.2	2.7	2.7	64.503	0.0071228	1.3266	3335000000	5	104220000	13207000	22738000	21704000	11459000	17611000	17501000	CON__P12035	CON__P12035
21516000000	27542000000	23643000000	21050000000	19635000000	19292000000	+	10	10	10	46.2	46.2	46.2	38.418	0	323.31	129580000000	1312	9255600000	2075800000	1579800000	1159700000	1853300000	1396600000	1190500000	CON__P12763	CON__P12763
10916000000	17917000000	13641000000	10026000000	12889000000	17588000000	+	21	21	13	61.5	61.5	38.5	30.276	0	236.48	66474000000	289	3910200000	673370000	829520000	586120000	558390000	642710000	620140000	CON__P15497	CON__P15497
8816900000	2977300000	2010600000	8928800000	3183500000	3297000000	+	14	14	14	24	24	24	68.124	0	305.91	26361000000	183	1098400000	405290000	96352000	56455000	364710000	98898000	76675000	CON__P15636	CON__P15636
843860000	1433400000	1131900000	792420000	939630000	1098300000	+	10	10	10	46.7	46.7	46.7	38.252	0	103.52	4952200000	74	275120000	49841000	71875000	42491000	39206000	32158000	39553000	CON__P17690;A0A140TAK8	CON__P17690
111240000	148240000	127960000	89893000	150170000	105520000	+	4	3	3	12.5	9.8	9.8	51.113	0	32.582	584770000	16	30777000	6089700	5755300	4611800	4098600	6105000	4116800	CON__P17697	CON__P17697
479160000	712620000	449620000	466530000	404620000	473080000	+	7	7	7	29.1	29.1	29.1	54.71	0	74.398	2414600000	66	109760000	20694000	30946000	15150000	19759000	11677000	11530000	CON__P28800	CON__P28800
22194000000	44785000000	37129000000	19802000000	27790000000	35986000000	+	18	18	18	43.3	43.3	43.3	46.103	0	323.31	168390000000	1348	8018600000	1559800000	1711800000	1155300000	1246000000	1162800000	1182900000	CON__P34955;P50447;F1SCF0	CON__P34955
1143400000	1559300000	1724300000	916710000	1425900000	1652200000	+	13	13	9	41.1	41.1	33.5	52.347	0	164.83	6954400000	106	224330000	41101000	47711000	36489000	28650000	40209000	30174000	CON__P41361	CON__P41361
133070000	229330000	188380000	99906000	186840000	189140000	+	6	6	6	21.6	21.6	21.6	51.723	0	65.68	832810000	33	41640000	9769000	8558300	5326700	5948600	7191300	4846500	CON__P50448	CON__P50448
1453100000	1103900000	994730000	1517200000	1209500000	1060600000	+	5	5	5	45.7	45.7	45.7	11.703	0	29.616	6064100000	47	1010700000	251420000	152210000	113220000	240010000	145290000	108530000	P62895;CON__P62894;I3LVP1;I3LCB9	P62895;CON__P62894	CYC_PIG Cytochrome c OS=Sus scrofa GN=CYCS PE=1 SV=2;
3067200000	3312800000	3624800000	2274000000	3034300000	2988700000	+	7	7	7	51	51	51	11.202	0	65.342	14954000000	96	2990900000	729600000	505580000	432020000	624140000	357530000	342020000	CON__P81644	CON__P81644
300710000	147580000	118330000	478680000	117860000	112100000	+	8	8	8	30.7	30.7	30.7	35.979	0	57.758	1031400000	31	68757000	13835000	16652000	12400000	10148000	10544000	5178600	CON__Q03247	CON__Q03247
0	0	0	15768000	0	0	+	2	2	2	7.9	7.9	7.9	38.756	0	3.2399	122190000	4	7187900	2021800	2412600	373160	836980	1166900	376430	CON__Q05443;F1SQ09	CON__Q05443;F1SQ09	;F1SQ09_PIG Uncharacterized protein OS=Sus scrofa GN=LUM PE=1 SV=1
190610000	179180000	146940000	131330000	154210000	133610000	+	3	3	3	26.7	26.7	26.7	26.59	0	14.256	752020000	15	68366000	14430000	14604000	11589000	12280000	6875900	8587100	CON__Q05B55	CON__Q05B55
28222000000	32950000000	19614000000	24348000000	23854000000	22902000000	+	39	39	39	69.5	69.5	69.5	75.829	0	323.31	125640000000	625	2921800000	651830000	612230000	348800000	520050000	445780000	343150000	CON__Q29443;CON__Q0IIK2;P09571;B3CL06;Q6YT39;P14632	CON__Q29443;CON__Q0IIK2	;
217980000	224980000	298430000	184710000	170370000	168950000	+	9	9	9	13.5	13.5	13.5	99.536	0	68.801	1051000000	30	26949000	7172200	5344400	3746300	5532500	3165400	1988200	CON__Q0V8M9;F1SH94	CON__Q0V8M9
82835000	66940000	45740000	123050000	0	67929000	+	4	4	4	3.4	3.4	3.4	188.74	0	3.1372	344400000	4	3743500	821950	700490	458980	925810	317650	518650	CON__Q1A7A4	CON__Q1A7A4
250630000	313970000	259050000	222550000	272830000	257840000	+	6	6	6	12.4	12.4	12.4	65.056	0	24.79	1298600000	28	44778000	10619000	6363900	5739800	9036300	8711200	4307500	CON__Q1RMK2	CON__Q1RMK2
109150000	56919000	57676000	77478000	37611000	38588000	+	3	3	3	21.8	21.8	21.8	24.536	0	22.553	320680000	15	35631000	8411800	8233600	5537100	5659400	4008300	3781000	CON__Q1RMN8	CON__Q1RMN8
105930000	0	0	99415000	0	0	+	3	3	3	7.5	7.5	7.5	68.886	0	9.1308	302330000	4	9752700	3297200	1369700	0	3002100	1606900	476780	CON__Q28065	CON__Q28065
175400000	338050000	304940000	152300000	271540000	224540000	+	8	8	8	13	13	13	140.37	0	30.469	1156000000	26	18349000	2909700	4515300	2930100	2293400	3084600	2616300	CON__Q28085	CON__Q28085
469350000	304780000	318350000	462120000	281240000	410500000	+	8	8	8	5.2	5.2	5.2	248.98	0	62.013	1809700000	31	20334000	3866100	3672400	2475500	4884700	2329200	3105900	CON__Q28107;Q9GLP1;F1RPW2	CON__Q28107
62026000	121250000	73220000	75112000	92514000	74900000	+	4	4	4	16.8	16.8	16.8	38.348	0	4.3908	395650000	12	23274000	3582700	6067100	3597900	3534800	3436900	3054400	CON__Q2KIF2;F1S7K2	CON__Q2KIF2
219210000	120890000	78545000	197120000	82525000	88332000	+	5	5	5	31.2	31.2	31.2	22.144	0	27.471	620820000	25	68980000	9311400	18808000	9693700	7318000	13766000	10082000	CON__Q2KIS7;F1SRC8	CON__Q2KIS7;F1SRC8	;F1SRC8_PIG Uncharacterized protein OS=Sus scrofa GN=CLEC3B PE=1 SV=1
0	0	0	12347000	0	0	+	12	1	1	25.3	2.7	2.7	68.964	0.0071244	1.3272	11141000	2	309470	0	0	0	309470	0	0	CON__Q2KJ62	CON__Q2KJ62
1377600000	2365300000	1633800000	1348700000	1533100000	1892400000	+	15	15	15	44.1	44.1	44.1	53.553	0	151.35	8110700000	83	450590000	80764000	111250000	62547000	74742000	53121000	68169000	CON__Q2KJF1	CON__Q2KJF1
0	0	72496000	0	50336000	0	+	1	1	1	3	3	3	75.166	0	9.9175	243820000	5	8708000	1276700	2241500	1765500	729260	1471700	1223300	CON__Q2TBQ1	CON__Q2TBQ1
3392400000	4201000000	3493200000	2777300000	2945600000	3298300000	+	49	49	39	38.7	38.7	32.3	187.37	0	323.31	16299000000	274	164640000	32787000	35493000	22628000	27367000	24380000	21983000	CON__Q2UVX4;F1SBS4;I3LTB8	CON__Q2UVX4
0	0	55822000	0	0	0	+	2	2	2	6.3	6.3	6.3	68.932	0.0002377	2.4265	133030000	3	3500700	626280	610990	1018100	497540	377920	369900	CON__Q32PI4	CON__Q32PI4
2100000000	936820000	790720000	2058400000	1005600000	766560000	+	14	10	5	27.5	19.8	10.4	51.385	0	29.918	7592800000	85	261820000	71936000	33006000	27670000	69388000	35635000	24188000	CON__Q3KNV1;CON__P08729;CON__Q9NSB2;CON__Q6ISB0;CON__Q6NXH9;CON__P19013;CON__Q6KB66-1	CON__Q3KNV1;CON__P08729	;
638140000	954450000	792080000	583380000	706700000	757280000	+	15	15	15	29.5	29.5	29.5	85.411	0	105.14	3566900000	90	99080000	18540000	22487000	15630000	16548000	12965000	12910000	CON__Q3KUS7;A5PF01;F1RQW6	CON__Q3KUS7
0	0	0	0	0	65004000	+	15	1	1	49.8	2.1	2.1	53.341	0	2.5682	412570000	7	16503000	4759200	2971600	1336600	3746200	2048000	1641300	CON__Q3MHN5	CON__Q3MHN5
9565400000	7752100000	5358000000	8870200000	6080200000	4561900000	+	12	12	8	57.7	57.7	41.8	22.06	0	170.13	36509000000	253	3650900000	888180000	719930000	426730000	728700000	519570000	367810000	CON__Q3SX09;P02101	CON__Q3SX09
0	68399000	54761000	0	65331000	0	+	13	2	2	21.8	5.9	5.9	85.686	0	7.0066	233820000	3	6877100	1100900	1801600	988160	961100	1506100	519160	CON__Q3SX14	CON__Q3SX14
0	0	0	0	148620000	0	+	11	2	2	26.1	8.5	8.5	32.975	0	3.7174	1049200000	6	65576000	26967000	3199500	0	27528000	7431300	450100	F1SG00;CON__Q3SX28	F1SG00;CON__Q3SX28	F1SG00_PIG Uncharacterized protein OS=Sus scrofa GN=TPM2 PE=1 SV=1;
5889800000	8348300000	5971700000	4869200000	5634100000	6210600000	+	28	28	28	60.3	60.3	60.3	68.587	0	323.31	29920000000	237	831110000	182180000	178200000	113090000	134190000	117040000	106420000	CON__Q3SZ57;Q8MJ76	CON__Q3SZ57
934650000	1069100000	957810000	735430000	817100000	957530000	+	12	12	12	43.6	43.6	43.6	45.456	0	64.581	4381200000	77	243400000	56749000	47268000	39521000	35245000	29534000	35086000	CON__Q3SZH5	CON__Q3SZH5
3419800000	5610500000	10122000000	2735500000	3710600000	9979400000	+	9	9	9	41.6	41.6	41.6	23.182	0	287.6	26685000000	121	2223700000	228770000	413280000	665570000	159200000	191310000	565580000	CON__Q3SZR3	CON__Q3SZR3
850790000	1101500000	687180000	791820000	738550000	794870000	+	14	14	14	48.9	48.9	48.9	52.295	0	141.05	4064200000	79	176700000	36764000	39764000	20782000	30470000	26990000	21934000	CON__Q3SZV7	CON__Q3SZV7
953730000	1283500000	926380000	828010000	1000100000	1087600000	+	19	19	19	27.8	27.8	27.8	101.51	0	162.26	4868900000	108	113230000	23090000	26653000	14152000	16469000	15517000	17350000	CON__Q3T052;F1SH92;P79263	CON__Q3T052
289340000	358690000	256300000	0	287400000	303710000	+	5	5	5	26.7	26.7	26.7	26.133	0	23.956	1208400000	17	92954000	17726000	18981000	16835000	3728900	21134000	14550000	CON__Q3Y5Z3	CON__Q3Y5Z3
1767100000	2250600000	1730300000	2238500000	2380400000	2005300000	+	10	10	10	20	20	20	54.099	0	95.13	10179000000	93	598780000	117970000	106180000	69253000	119070000	109150000	77158000	CON__Q3ZBS7;I3L9F8;I3L998;I3L638;P48819;I3LP50	CON__Q3ZBS7
2019700000	2951000000	2030700000	1685200000	1903000000	2304000000	+	11	11	11	40.8	40.8	40.8	42.663	0	131.89	10997000000	133	610950000	165850000	120960000	58113000	136860000	69750000	59406000	CON__Q58D62;F1SFI6	CON__Q58D62
860780000	442420000	410050000	728030000	398130000	268110000	+	6	1	1	7.5	2.2	2.2	57.809	0	8.0497	2810000000	59	100360000	30706000	14057000	11147000	25345000	12179000	6923600	CON__Q5XKE5	CON__Q5XKE5
0	0	0	0	0	24987000	+	2	2	2	6.9	6.9	6.9	55.651	0.002894	1.6734	286180000	2	9539400	5919700	1699200	551870	0	842940	525750	CON__Q6IFU6	CON__Q6IFU6
222310000	309740000	285670000	180870000	247740000	272680000	+	8	8	8	30	30	30	46.228	0	72.773	1217400000	30	52930000	10337000	11248000	7046000	8157100	9059400	7083000	CON__Q95121;F6PUK1	CON__Q95121
0	0	0	0	0	83008000	+	2	2	2	5.9	5.9	5.9	52.129	0	3.323	239430000	2	11401000	0	3021100	2233200	1411700	2240100	2495100	CON__Q95M17	CON__Q95M17
672790000	352230000	184780000	680910000	204630000	32633000	+	9	3	3	17.7	5.5	5.5	50.708	0	12.036	1892200000	18	65247000	23366000	9831600	3956400	21088000	5848700	1156200	CON__Q9DCV7	CON__Q9DCV7
153460000	318790000	303840000	166970000	238480000	261560000	+	9	9	9	31.2	31.2	31.2	45.296	0	34.605	1141900000	18	54377000	9182600	11770000	9056900	7793100	9063900	7510300	CON__Q9N2I2	CON__Q9N2I2
274870000	780920000	577180000	249140000	788220000	554460000	+	13	7	3	22.4	17.8	6.2	48.161	0	37.973	2511400000	45	89694000	10514000	22164000	12993000	7462100	22527000	14034000	CON__Q9QWL7;F1S0L1;CON__P02533;CON__Q6IFX2;CON__P08779;F1S0J9;CON__Q61782;CON__P35900;CON__Q9D312;F1RXG4;CON__Q9Z2K1;CON__Q3ZAW8	CON__Q9QWL7;F1S0L1	;F1S0L1_PIG Uncharacterized protein OS=Sus scrofa GN=KRT14 PE=1 SV=2
2282100000	3039200000	2555300000	2291700000	2161400000	2562600000	+	20	20	20	34.9	34.9	34.9	106.19	0	233.31	12173000000	142	238690000	50247000	49664000	33939000	37772000	37495000	29570000	CON__Q9TRI1;O02668;F1RUM4	CON__Q9TRI1
133990000	233980000	166700000	128790000	154690000	190290000	+	5	5	5	18	18	18	46.017	0	19.272	801960000	19	38189000	6534000	9262600	5365100	5486700	6313200	5227200	CON__Q9TT36;F1RXM6;Q9TT35	CON__Q9TT36
1795400000	2259100000	1185500000	1490900000	1615300000	1730400000	+	11	11	5	40.4	40.4	26.5	46.203	0	153.37	8635200000	106	507950000	130050000	111540000	45818000	88384000	70494000	61668000	CON__Q9TTE1	CON__Q9TTE1
658470000	778020000	483000000	742980000	472440000	555150000	+	8	8	4	29	29	13.9	46.897	0	89.683	3000600000	39	157930000	32951000	35104000	16544000	30529000	23334000	19464000	CON__REFSEQ:XP_001252647;CON__ENSEMBL:ENSBTAP00000038329	CON__REFSEQ:XP_001252647
188680000	285110000	156190000	158370000	157650000	147270000	+	6	6	6	16.4	16.4	16.4	69.561	0	12.516	888840000	21	26935000	5548500	6526100	2882100	4982500	3826100	3169200	CON__REFSEQ:XP_585019;F1RUM1	CON__REFSEQ:XP_585019;F1RUM1	;F1RUM1_PIG Uncharacterized protein OS=Sus scrofa GN=AFM PE=1 SV=2
623800000	428570000	387730000	583560000	432570000	296950000		14	14	14	58.2	58.2	58.2	41.93	0	121.77	2284800000	59	120250000	29932000	14481000	15524000	28239000	21436000	10640000	D0G0B3	D0G0B3	D0G0B3_PIG Acetyl-Coenzyme A acyltransferase 2 OS=Sus scrofa GN=ACAA2 PE=1 SV=1
1044300000	1240800000	883290000	1365500000	1337000000	997030000		13	13	13	35.9	35.9	35.9	50.211	0	195.26	5815600000	89	232630000	66075000	37234000	20297000	59759000	31348000	17913000	D0G0B6;Q4PLW0;I3L7T9	D0G0B6;Q4PLW0;I3L7T9	D0G0B6_PIG Perilipin OS=Sus scrofa GN=ADFP PE=2 SV=1;PLIN2_PIG Perilipin-2 OS=Sus scrofa GN=PLIN2 PE=2 SV=1;I3L7T9_PIG Perilipin OS=Sus scrofa PE=3 SV=1
5335600000	7473900000	7339400000	5362700000	7463300000	6817300000		33	33	33	67.2	67.2	67.2	64.373	0	301.39	31766000000	292	1095400000	176210000	193040000	184560000	161170000	219730000	160670000	D0G0C6	D0G0C6	D0G0C6_PIG Asparagine synthetase OS=Sus scrofa GN=ASNS PE=1 SV=1
7360600000	10160000000	11837000000	6819400000	10143000000	10536000000		31	31	31	72.5	72.5	72.5	57.444	0	323.31	48241000000	384	1507500000	314180000	251030000	229220000	259970000	260680000	192440000	D0G0C8	D0G0C8	D0G0C8_PIG Chaperonin containing TCP1, subunit 2 (Beta) OS=Sus scrofa GN=CCT2 PE=1 SV=1
43941000	7872700	0	64444000	0	0		3	3	3	32.6	32.6	32.6	9.5381	0	2.5678	113210000	7	28302000	15899000	1097100	48195	10652000	231140	375330	I3LNL9;D0G6S1	I3LNL9;D0G6S1	I3LNL9_PIG Uncharacterized protein OS=Sus scrofa PE=4 SV=1;D0G6S1_PIG Dynactin 6 OS=Sus scrofa GN=DCTN6 PE=1 SV=1
0	0	0	0	0	22279000		1	1	1	5.7	5.7	5.7	26.564	0	15.722	206800000	9	51699000	16545000	5180600	3159600	14787000	8511100	3515700	D0G6S5	D0G6S5	D0G6S5_PIG Emopamil binding protein (Sterol isomerase) OS=Sus scrofa GN=EBP PE=2 SV=1
896120000	789140000	715010000	795000000	815560000	823020000		6	6	6	18.3	18.3	18.3	48.599	0	53.64	3985300000	36	234430000	58359000	37460000	33245000	43561000	36994000	24807000	D0G6X4	D0G6X4	D0G6X4_PIG Farnesyl diphosphate synthase OS=Sus scrofa GN=FDPS PE=1 SV=1
709100000	869790000	747550000	690630000	898880000	928850000		14	14	14	34.8	34.8	34.8	62.109	0	84.394	3914000000	70	144960000	24663000	29795000	21691000	17131000	31610000	20072000	D0G6X8;Q29548	D0G6X8;Q29548	D0G6X8_PIG Beta-hexosaminidase OS=Sus scrofa GN=HEXB PE=1 SV=1;HEXB_PIG Beta-hexosaminidase subunit beta OS=Sus scrofa GN=HEXB PE=1 SV=2
2562000000	3534600000	3675900000	2440800000	3431000000	3374500000		14	14	14	37.7	37.7	37.7	43.69	0	231.79	15355000000	105	853050000	150230000	172610000	119060000	136520000	165730000	108900000	D0G777;F1SER1	D0G777	D0G777_PIG S-adenosylmethionine synthase OS=Sus scrofa GN=MATA2 PE=1 SV=1
3088800000	4847400000	4312900000	3063100000	4424700000	4486100000		5	5	5	20.8	20.8	20.8	40.683	0	32.835	19533000000	23	1302200000	275600000	207140000	194990000	259810000	193700000	170980000	D0G7F3	D0G7F3	D0G7F3_PIG SH3-domain GRB2-like endophilin B1 OS=Sus scrofa GN=SH3GLB1 PE=1 SV=1
17879000000	16888000000	18563000000	18092000000	16349000000	17770000000		17	17	17	78.2	78.2	78.2	26.667	0	276.25	87853000000	397	5167900000	1135100000	834000000	740590000	980680000	814660000	662800000	D0G7F6;Q29371	D0G7F6;Q29371	D0G7F6_PIG Triosephosphate isomerase OS=Sus scrofa GN=TPI1 PE=1 SV=1;TPIS_PIG Triosephosphate isomerase OS=Sus scrofa GN=TPI1 PE=2 SV=4
142050000	217180000	221730000	147030000	212650000	239190000		2	2	2	17.2	17.2	17.2	18.518	0	3.6932	904290000	9	100480000	11712000	21144000	18156000	9853500	20114000	19496000	D0VWV4	D0VWV4	C560_PIG Succinate dehydrogenase cytochrome b560 subunit, mitochondrial OS=Sus scrofa GN=SDHC PE=1 SV=2
43086000	0	32533000	13896000	34545000	0		2	2	2	10.8	10.8	10.8	48.662	0.0024686	1.7751	139050000	4	6952600	2363300	873330	973550	712970	1316000	713450	D2IE28	D2IE28	D2IE28_PIG Cyclin B1 transcript variant 1 OS=Sus scrofa GN=CCNB1 PE=2 SV=1
781410000	868660000	1089300000	819150000	776070000	1070100000		16	16	16	53.3	53.3	53.3	55.092	0	106.35	4533700000	82	181350000	36684000	27915000	29048000	35593000	27370000	24737000	D2KPI8	D2KPI8	D2KPI8_PIG Adenylosuccinate lyase OS=Sus scrofa GN=ADSL PE=1 SV=1
3222000000	4331000000	5057000000	3246600000	4029600000	4766600000		29	29	6	40.8	40.8	10.8	107.12	0	323.31	19645000000	180	409260000	66274000	69014000	74887000	62348000	71836000	64904000	D2SW95	D2SW95	COPB_PIG Coatomer subunit beta OS=Sus scrofa GN=COPB1 PE=2 SV=1
120590000	0	0	0	0	0		13	3	3	13.9	2.2	2.2	112.21	0	3.0201	215270000	7	4484900	2512200	184350	0	796250	0	992060	D2WKD8;I3L8L8;F1RN21;I3LN55;F1RM59;P19156	D2WKD8	AT1A2_PIG Sodium/potassium-transporting ATPase subunit alpha-2 OS=Sus scrofa GN=ATP1A2 PE=1 SV=1
99273000	0	0	149860000	0	0		2	2	2	46.8	46.8	46.8	6.6949	0	3.3681	237350000	7	59337000	31739000	35758	0	27562000	0	0	P81045;D2XUP7	P81045;D2XUP7	COX17_PIG Cytochrome c oxidase copper chaperone OS=Sus scrofa GN=COX17 PE=1 SV=1;D2XUP7_PIG Cytochrome c oxidase copper chaperone OS=Sus scrofa GN=COX17 PE=1 SV=1
94777000	131040000	165670000	103860000	164090000	169580000		3	3	3	11.1	11.1	11.1	48.461	0	8.1379	649060000	7	28220000	4571600	5091200	4665500	4024700	4988200	4878600	D3K5L7	D3K5L7	PCH2_PIG Pachytene checkpoint protein 2 homolog OS=Sus scrofa GN=TRIP13 PE=2 SV=1
2757800000	3553900000	3456500000	2979400000	3305200000	3702300000		13	13	13	51.5	51.5	51.5	36.134	0	166.42	15626000000	101	976640000	174770000	185440000	162700000	136030000	167240000	150440000	D3K5N7	D3K5N7	D3K5N7_PIG ELAV-like protein OS=Sus scrofa GN=ELAVL1 PE=1 SV=1
486940000	248530000	154700000	470400000	220160000	210900000		11	11	11	22.7	22.7	22.7	99.472	0	46.232	1449000000	33	31500000	6823400	4656600	4494500	5558200	5513500	4453500	D4P3C2	D4P3C2	D4P3C2_PIG Uncharacterized protein OS=Sus scrofa GN=zap PE=1 SV=1
156190000	259100000	355200000	182280000	307300000	341560000		2	2	2	10.5	10.5	10.5	38.107	0	12.568	1223800000	16	101980000	13488000	20624000	21425000	6571800	20866000	19009000	D7RA17	D7RA17	D7RA17_PIG Uncharacterized protein OS=Sus scrofa GN=WDR45B PE=2 SV=1
342920000	86696000	34980000	245740000	120960000	44360000		2	2	2	19.2	19.2	19.2	14.704	0	4.9758	751360000	10	187840000	56577000	24732000	9721500	52799000	31754000	12257000	D7RA29	D7RA29	D7RA29_PIG Microtubule-associated protein 1 light chain 3 beta OS=Sus scrofa GN=MAP1LC3B PE=1 SV=1
1973600000	2462300000	2301000000	2035100000	2475700000	2547500000		16	16	16	25.9	25.9	25.9	86.121	0	237.59	11014000000	143	314670000	56252000	53379000	40695000	55670000	57280000	51398000	Q8HZV3;D7RK08;K7GLH0;K7GP12	Q8HZV3;D7RK08	TFR1_PIG Transferrin receptor protein 1 OS=Sus scrofa GN=TFRC PE=2 SV=1;D7RK08_PIG Transferrin receptor protein OS=Sus scrofa GN=TFRC PE=1 SV=1
2126300000	1658100000	1608900000	2090900000	2141800000	1696700000		4	4	1	50.6	50.6	24.7	10.366	0	160.62	9407200000	67	1881400000	703110000	160970000	452270000	280010000	158020000	127070000	D9U8D1	D9U8D1	D9U8D1_PIG Dynein, light chain, LC8-type 1 OS=Sus scrofa GN=LC8 PE=1 SV=1
1219700000	1235900000	1281700000	1051700000	1288200000	1154400000		7	7	7	37.4	37.4	37.4	20.359	0	32.44	5858800000	48	585880000	119340000	94930000	84588000	107160000	109960000	69905000	E0YLM4	E0YLM4	E0YLM4_PIG Mesencephalic astrocyte-derived neurotrophic factor OS=Sus scrofa GN=MANF PE=1 SV=1
17984000000	19123000000	22398000000	16826000000	17917000000	19591000000		32	32	31	63.2	63.2	60.2	56.858	0	323.31	93180000000	410	3005800000	660030000	448970000	451130000	602000000	456150000	387520000	E1CAJ5	E1CAJ5	E1CAJ5_PIG Protein disulfide-isomerase OS=Sus scrofa GN=grp-58 PE=1 SV=1
3326800000	4392200000	5390300000	3478200000	4305700000	5219700000		16	16	16	58	58	58	48.074	0	303.84	20748000000	161	1220500000	233740000	191650000	206730000	203180000	206710000	178440000	E1CAJ6	E1CAJ6	E1CAJ6_PIG Protein disulfide isomerase P5 OS=Sus scrofa GN=pdi-p5 PE=1 SV=1
0	190080000	0	0	170750000	0		4	4	4	10.7	10.7	10.7	94.406	0	8.698	720100000	2	24003000	5663400	6167000	3669200	2862000	3500600	2141000	E1U8C5;I3L6K8	E1U8C5;I3L6K8	E1U8C5_PIG Signal transducer and activator of transcription OS=Sus scrofa GN=stat6 PE=2 SV=1;I3L6K8_PIG Uncharacterized protein OS=Sus scrofa PE=4 SV=1
47106000	0	0	0	0	0		2	2	2	11	11	11	36.253	0.0028921	1.6683	120250000	1	10021000	3925500	1120400	703100	1687500	1531900	1052600	F1SBE1;E5Q8C6	F1SBE1;E5Q8C6	F1SBE1_PIG Uncharacterized protein OS=Sus scrofa GN=CEBPB PE=4 SV=1;E5Q8C6_PIG CCAAT enhancer binding protein beta OS=Sus scrofa GN=CEBPB PE=2 SV=1
133220000	102010000	120170000	129390000	87052000	100350000		10	10	10	21.4	21.4	21.4	93.306	0	27.454	555930000	30	12086000	3169700	940720	1260800	3494300	1546200	1673900	E7CXS1;F6Q7M8	E7CXS1	E7CXS1_PIG Uncharacterized protein OS=Sus scrofa GN=Vldlr PE=1 SV=1
49746000	50986000	42962000	59035000	57744000	46863000		3	3	3	11.8	11.8	11.8	39.341	0.00023946	2.5061	249070000	10	20756000	4750900	2879400	1981300	3570400	4566500	3007400	E9LK24;F1RHV8;F1RHV7	E9LK24;F1RHV8;F1RHV7	E9LK24_PIG Neonatal Fc receptor OS=Sus scrofa GN=FcRn PE=1 SV=1;F1RHV8_PIG Uncharacterized protein OS=Sus scrofa GN=FCGRT PE=1 SV=2;F1RHV7_PIG Uncharacterized protein OS=Sus scrofa GN=FCGRT PE=1 SV=2
205110000	157040000	210440000	220370000	172230000	210440000		13	13	13	14.7	14.7	14.7	136.8	0	68.144	945950000	31	13514000	3430900	1746300	2210700	2310100	1787300	2028300	F1REW5	F1REW5	F1REW5_PIG Uncharacterized protein OS=Sus scrofa GN=CLIP1 PE=1 SV=2
67485000	0	0	63746000	0	0		1	1	1	3.1	3.1	3.1	78.575	0	9.3174	124930000	4	3470200	1852100	0	0	1618100	0	0	F1REW6	F1REW6	F1REW6_PIG Uncharacterized protein OS=Sus scrofa GN=ZCCHC8 PE=4 SV=2
107950000	88434000	113430000	122710000	60429000	72289000		4	4	4	28.2	28.2	28.2	22.603	0	103.76	476890000	24	52987000	14196000	7156200	7350600	13574000	8637800	2073100	F1REW9	F1REW9	F1REW9_PIG Density-regulated protein OS=Sus scrofa GN=DENR PE=1 SV=2
0	0	0	0	0	94593000		1	1	1	4.5	4.5	4.5	30.253	0	4.5886	251970000	6	15748000	1680800	3080800	3355100	1451900	2447800	3731900	F1REX3	F1REX3	F1REX3_PIG Uncharacterized protein OS=Sus scrofa GN=CPSF4 PE=1 SV=2
258620000	704660000	586680000	494950000	553080000	664840000		3	3	3	27.6	27.6	27.6	10.184	0	12.379	2749300000	21	687320000	57536000	145170000	103050000	124050000	142750000	114770000	F1REX4;Q95339	F1REX4;Q95339	F1REX4_PIG ATP synthase subunit f, mitochondrial OS=Sus scrofa GN=ATP5J2 PE=1 SV=1;ATPK_PIG ATP synthase subunit f, mitochondrial OS=Sus scrofa GN=ATP5J2 PE=3 SV=4
188320000	93711000	38637000	202430000	84802000	71170000		7	7	7	10.6	10.6	10.6	120.79	0	18.039	582470000	22	8441600	3119500	1113900	492590	1877100	1087500	751050	F1REX8	F1REX8	F1REX8_PIG Uncharacterized protein OS=Sus scrofa GN=HIP1R PE=1 SV=2
963130000	1309900000	1529900000	968500000	1354200000	1410300000		12	12	11	51.4	51.4	45.1	41.551	0	276.2	6043300000	73	287770000	56891000	52808000	48725000	49745000	45189000	34417000	F1REX9	F1REX9	F1REX9_PIG Uncharacterized protein OS=Sus scrofa GN=ARPC1A PE=1 SV=1
0	0	0	0	0	14554000		1	1	1	5.9	5.9	5.9	31.435	0.00023596	2.3397	38123000	1	2382700	0	0	932110	876400	0	574190	F1REY0	F1REY0	F1REY0_PIG Uncharacterized protein OS=Sus scrofa GN=VPS37B PE=1 SV=1
0	0	0	0	0	20835000		1	1	1	7.7	7.7	7.7	28.463	0	2.8242	48852000	2	4071000	902990	0	978210	0	1093800	1096000	F1REZ3	F1REZ3	F1REZ3_PIG Uncharacterized protein OS=Sus scrofa GN=XRCC4 PE=4 SV=2
0	0	78591000	0	0	69640000		2	2	2	1.2	1.2	1.2	127.19	0.0099261	1.1436	382460000	4	7082500	1583700	1252500	1086900	1198200	1218300	742810	F1RF09	F1RF09	F1RF09_PIG Uncharacterized protein OS=Sus scrofa GN=MSH3 PE=1 SV=2
714000000	919750000	932120000	771700000	844620000	877710000		8	8	8	45.2	45.2	45.2	21.438	0	84.989	4111100000	59	342590000	71197000	63994000	48530000	69442000	45691000	43736000	F1RF10;P00377	F1RF10;P00377	F1RF10_PIG Dihydrofolate reductase OS=Sus scrofa GN=DHFR PE=1 SV=1;DYR_PIG Dihydrofolate reductase OS=Sus scrofa GN=DHFR PE=1 SV=1
30871000	0	0	0	0	0		3	3	3	2.6	2.6	2.6	168.77	0.0039753	1.5579	72997000	4	1237200	523230	247520	192750	273740	0	0	I3L587;I3LGR7;I3LS27;F1RF24	I3L587;I3LGR7;I3LS27;F1RF24	I3L587_PIG Uncharacterized protein OS=Sus scrofa GN=ZFYVE16 PE=4 SV=1;I3LGR7_PIG Uncharacterized protein OS=Sus scrofa GN=ZFYVE16 PE=4 SV=1;I3LS27_PIG Uncharacterized protein OS=Sus scrofa PE=4 SV=1;F1RF24_PIG Uncharacterized protein OS=Sus scrofa PE=4 SV=
0	0	0	0	0	29747000		1	1	1	8.9	8.9	8.9	20.287	0	3.0547	116270000	7	14534000	0	3725600	3090000	2350600	3021000	2347100	F1RF32	F1RF32	F1RF32_PIG Uncharacterized protein OS=Sus scrofa GN=ARL2BP PE=4 SV=2
138300000	156740000	166390000	153220000	164330000	162350000		5	5	5	10.2	10.2	10.2	72.557	0	11.669	767700000	9	27418000	7076500	3424200	3736700	5763100	3694900	3722300	F1RF36	F1RF36	F1RF36_PIG Uncharacterized protein OS=Sus scrofa GN=ADGRG1 PE=3 SV=2
0	0	0	0	76112000	0		1	1	1	5.4	5.4	5.4	57.483	0	2.7431	243430000	2	9015800	2478500	1274800	587530	1574300	2255300	845370	F1RF38	F1RF38	F1RF38_PIG Uncharacterized protein OS=Sus scrofa GN=KATNB1 PE=1 SV=2
76868000	50815000	34556000	0	47968000	35721000		2	2	2	7.9	7.9	7.9	40.295	0	5.1405	256170000	10	12199000	3887700	2092000	1037100	2427700	1891700	862580	F1RF45	F1RF45	F1RF45_PIG Uncharacterized protein OS=Sus scrofa GN=HOMER1 PE=1 SV=2
341000000	485120000	485540000	370540000	432710000	424810000		15	15	15	30.7	30.7	30.7	87.913	0	84.34	2049400000	46	46578000	10300000	7949100	6725300	7664700	8144100	5795000	F1RF77	F1RF77	F1RF77_PIG Uncharacterized protein OS=Sus scrofa GN=PLOD1 PE=1 SV=2
0	0	0	0	0	14745000		1	1	1	3	3	3	69.31	0	2.9609	54204000	1	2356700	503660	498140	0	525030	425200	404660	F1RF78	F1RF78	F1RF78_PIG Uncharacterized protein OS=Sus scrofa GN=KIAA2013 PE=1 SV=1
208260000	221390000	203530000	255310000	193350000	191050000		6	6	6	30.7	30.7	30.7	29.953	0	25.277	998530000	11	58737000	6916200	16618000	8297000	9524900	8142000	9238600	I3LRI1;F1RF93;I3LD59	I3LRI1;F1RF93;I3LD59	I3LRI1_PIG Uncharacterized protein OS=Sus scrofa PE=4 SV=1;F1RF93_PIG Uncharacterized protein OS=Sus scrofa GN=FBXO6 PE=4 SV=2;I3LD59_PIG Uncharacterized protein OS=Sus scrofa PE=4 SV=1
137280000	180530000	183300000	135990000	151260000	174020000		7	7	7	35.8	35.8	35.8	31.959	0	29.304	760120000	28	42229000	8157800	7810600	7340400	5866100	6448700	6605400	F1RFA5	F1RFA5	F1RFA5_PIG Uncharacterized protein OS=Sus scrofa GN=PGP PE=1 SV=1
14977000	20289000	0	0	0	20619000		2	2	2	0.3	0.3	0.3	462.73	0.0020353	1.8504	68815000	5	443970	100840	94118	38999	82386	37410	90215	F1RFB1	F1RFB1	F1RFB1_PIG Uncharacterized protein OS=Sus scrofa GN=PKD1 PE=4 SV=2
19306000	14789000	13689000	19619000	11801000	0		3	3	3	2.8	2.8	2.8	201.56	0.00023941	2.5033	68234000	9	812310	239620	134050	99766	215740	123130	0	F1RFB2	F1RFB2	F1RFB2_PIG Uncharacterized protein OS=Sus scrofa GN=TSC2 PE=1 SV=2
0	0	0	0	63859000	58717000		3	3	3	12.2	12.2	12.2	37.233	0	8.5645	211790000	5	11766000	1570900	2245800	1846100	1401500	1910900	2790800	F1RFB4	F1RFB4	F1RFB4_PIG Na(+)/H(+) exchange regulatory cofactor NHE-RF OS=Sus scrofa GN=SLC9A3R2 PE=1 SV=2
103830000	0	0	69951000	0	0		1	1	1	6.7	6.7	6.7	29.693	0.0024741	1.8002	285860000	4	21989000	8102000	1344900	0	4751900	4929100	2861500	F1RFB8	F1RFB8	F1RFB8_PIG 2-aminoethanethiol (Cysteamine) dioxygenase OS=Sus scrofa GN=ADO PE=1 SV=1
0	0	37568000	49236000	0	0		3	3	3	17.1	17.1	17.1	23.367	0	4.2649	196400000	2	21822000	4349500	3252800	2241800	5784300	3883100	2310800	F1RFB9	F1RFB9	F1RFB9_PIG Sulfhydryl oxidase OS=Sus scrofa GN=GFER PE=1 SV=1
0	32415000	37102000	0	34474000	0		1	1	1	3.3	3.3	3.3	104.06	0	5.4795	129120000	7	2635100	361870	550220	504050	329110	569850	320040	F1RFC2	F1RFC2	F1RFC2_PIG Uncharacterized protein OS=Sus scrofa GN=ARID5B PE=4 SV=2
1378600000	1845100000	1996900000	1326900000	1644300000	1766900000		16	16	16	32.1	32.1	32.1	84.967	0	110.46	7902000000	104	197550000	36273000	36671000	35422000	29168000	33386000	26631000	I3LQZ7;F1RFD3	I3LQZ7;F1RFD3	I3LQZ7_PIG Uncharacterized protein OS=Sus scrofa GN=LOC100738221 PE=4 SV=1;F1RFD3_PIG Splicing factor 3A subunit 1 OS=Sus scrofa GN=SF3A1 PE=2 SV=1
303650000	0	0	294790000	0	302190000		2	2	2	27.6	27.6	27.6	6.4255	0	19.154	968690000	8	322900000	109200000	10242000	40005000	105060000	11310000	47072000	F1RFD4	F1RFD4	F1RFD4_PIG Uncharacterized protein OS=Sus scrofa GN=USMG5 PE=1 SV=1
0	14692000	0	0	0	0		1	1	1	9.1	9.1	9.1	36.095	0	4.3232	11841000	1	1184100	0	1184100	0	0	0	0	F1RFD7	F1RFD7	F1RFD7_PIG Uncharacterized protein OS=Sus scrofa GN=GATSL3 PE=1 SV=1
0	24016000	0	0	17162000	0		3	3	3	2.8	2.8	2.8	193.07	0	7.1829	97332000	6	1315300	453620	262590	27668	362930	184510	23983	F1RFD8	F1RFD8	F1RFD8_PIG Uncharacterized protein OS=Sus scrofa GN=RBBP6 PE=4 SV=2
0	0	0	0	30033000	0		2	2	2	9.3	9.3	9.3	38.143	0.00069509	2.1111	68557000	2	4032700	1192500	0	1029100	0	1413400	397730	F1RFE3	F1RFE3	F1RFE3_PIG Uncharacterized protein OS=Sus scrofa GN=LCMT1 PE=1 SV=2
545200000	603310000	659680000	508950000	624810000	542760000		6	6	6	44.7	44.7	44.7	33.151	0	110.45	2785100000	25	174070000	31489000	27277000	29774000	31631000	32714000	21181000	F1RFF5	F1RFF5	F1RFF5_PIG Uncharacterized protein OS=Sus scrofa GN=NIPSNAP1 PE=1 SV=1
0	0	77607000	0	93026000	95816000		5	5	5	3.3	3.3	3.3	238.81	0	9.8375	297900000	10	2524500	264920	197090	257190	421150	915040	469150	F1RFG1	F1RFG1	F1RFG1_PIG Uncharacterized protein OS=Sus scrofa GN=GTF3C1 PE=1 SV=1
0	0	0	0	0	0		1	1	1	1.2	1.2	1.2	128.87	0.00069557	2.1212	0	1	0	0	0	0	0	0	0	F1RFG5	F1RFG5	F1RFG5_PIG Uncharacterized protein OS=Sus scrofa GN=XPO6 PE=3 SV=2
0	0	0	0	0	23988000		2	2	2	7.7	7.7	7.7	46.806	0.0037719	1.6106	75489000	6	3774400	0	1243800	673140	0	1100400	757080	K7N7E1;F1RFG6	K7N7E1;F1RFG6	K7N7E1_PIG Uncharacterized protein OS=Sus scrofa PE=4 SV=1;F1RFG6_PIG Uncharacterized protein OS=Sus scrofa GN=NF2 PE=4 SV=3
71474000	81229000	68217000	64560000	85022000	65549000		8	8	8	18.1	18.1	18.1	84.736	0	21.547	346790000	9	13872000	2240300	2077600	1721300	2118800	3767300	1946300	F1RFG9;F1RFF1	F1RFG9	F1RFG9_PIG Uncharacterized protein OS=Sus scrofa GN=ASCC2 PE=4 SV=2
0	35510000	31058000	19230000	36177000	37016000		3	3	3	9	9	9	45.833	0.0004662	2.1993	135260000	9	8453500	980320	2028800	1505400	907610	1677500	1353900	F1RFH6	F1RFH6	F1RFH6_PIG Uncharacterized protein OS=Sus scrofa GN=NFATC2IP PE=4 SV=2
52882000	32476000	31948000	116380000	26446000	16155000		6	6	6	14.1	14.1	14.1	63.415	0.0004674	2.229	228820000	5	6730100	1876300	1059400	798860	1529800	702110	763570	F1RFH8	F1RFH8	F1RFH8_PIG Uncharacterized protein OS=Sus scrofa GN=RABEP2 PE=1 SV=1
6324600000	7164500000	7427800000	5947800000	6791100000	7051500000		30	30	30	68.1	68.1	68.1	49.451	0	323.31	32860000000	243	1095300000	223350000	184870000	170180000	195910000	176370000	144660000	F1RFI1	F1RFI1	F1RFI1_PIG Elongation factor Tu OS=Sus scrofa GN=TUFM PE=1 SV=1
1068300000	1170800000	1355700000	969740000	1155000000	1322700000		31	19	19	48	34.7	34.7	104.59	0	297.4	5788700000	113	131560000	30700000	23175000	18307000	17666000	21746000	19968000	F1RFI2;I3LV02	F1RFI2;I3LV02	F1RFI2_PIG AP complex subunit beta OS=Sus scrofa GN=AP1B1 PE=1 SV=2;I3LV02_PIG AP complex subunit beta OS=Sus scrofa GN=AP1B1 PE=1 SV=1
1826900000	1514000000	1573600000	1378700000	1545900000	1344700000		4	4	4	9.1	9.1	9.1	63.48	0	42.095	7480200000	31	440010000	102910000	71996000	68147000	68964000	76634000	51359000	F1RFI8	F1RFI8	F1RFI8_PIG Uncharacterized protein OS=Sus scrofa GN=EWSR1 PE=1 SV=2
0	0	0	0	0	20407000		1	1	1	7.4	7.4	7.4	39.138	0	6.4655	54110000	5	3006100	647230	0	948290	0	694940	715650	F1RFJ5	F1RFJ5	F1RFJ5_PIG Uncharacterized protein OS=Sus scrofa GN=OGFOD2 PE=4 SV=1
23722000	20598000	0	23847000	20985000	18828000		2	2	2	5	5	5	64.271	0.0028934	1.6729	101910000	3	3514300	717390	609180	448620	564400	706590	468070	F1RFK1;I3LTD6	F1RFK1;I3LTD6	F1RFK1_PIG Uncharacterized protein OS=Sus scrofa PE=4 SV=2;I3LTD6_PIG Uncharacterized protein OS=Sus scrofa GN=LOC100621443 PE=4 SV=1
0	18169000	14088000	25315000	24924000	16995000		4	4	4	1.4	1.4	1.4	402.73	0	4.983	80657000	10	391540	25564	82912	90375	63829	75340	53519	F1RFK3;I3LTJ6	F1RFK3;I3LTJ6	F1RFK3_PIG Uncharacterized protein OS=Sus scrofa GN=TRRAP PE=1 SV=2;I3LTJ6_PIG Uncharacterized protein OS=Sus scrofa GN=TRRAP PE=1 SV=1
0	0	0	0	0	615290		1	1	1	3	3	3	56.134	0	2.8829	6749100	2	210910	0	30560	19511	122380	26316	12137	F1RFK7	F1RFK7	F1RFK7_PIG Uncharacterized protein OS=Sus scrofa GN=BAIAP2L1 PE=1 SV=2
0	0	0	0	0	22096000		1	1	1	13.4	13.4	13.4	10.522	0.00023912	2.486	61738000	6	12348000	1672100	2651100	2236000	957760	2041100	2789600	F1RFL1	F1RFL1	F1RFL1_PIG Uncharacterized protein OS=Sus scrofa GN=CDK2AP1 PE=4 SV=1
145940000	129370000	153550000	96201000	110400000	108650000		6	6	6	28.5	28.5	28.5	47.025	0	43.563	604710000	27	26292000	5432100	2685600	5577000	4690300	5365200	2541400	F1RFL4	F1RFL4	F1RFL4_PIG Uncharacterized protein OS=Sus scrofa GN=RILPL1 PE=1 SV=2
19896000	23561000	0	16495000	29946000	0		2	2	2	7	7	7	68.338	0	2.5349	92493000	3	2890400	682650	693570	199370	380090	675900	258830	F1RFL5	F1RFL5	F1RFL5_PIG Uncharacterized protein OS=Sus scrofa GN=DDX55 PE=3 SV=1
148340000	201960000	161900000	151790000	179000000	212260000		6	6	6	25.2	25.2	25.2	33.873	0	27.545	819300000	10	51206000	9282700	13479000	3210700	5774600	5724700	13735000	F1RFL6	F1RFL6	F1RFL6_PIG Uncharacterized protein OS=Sus scrofa GN=EIF2B1 PE=1 SV=1
0	42214000	0	0	41480000	0		3	3	3	4.4	4.4	4.4	97.993	0	6.8901	131060000	5	3360500	439110	870440	404590	386750	852810	406770	F1RFL9	F1RFL9	F1RFL9_PIG V-type proton ATPase subunit a OS=Sus scrofa GN=ATP6V0A2 PE=3 SV=2
955430000	1235900000	1558600000	893280000	1242900000	1343400000		11	11	11	46.7	46.7	46.7	35.155	0	123.69	5685500000	60	315860000	48602000	52896000	61771000	44433000	61188000	46969000	F1RFM7	F1RFM7	F1RFM7_PIG Uncharacterized protein OS=Sus scrofa GN=AIMP2 PE=1 SV=1
92207000	0	0	89707000	80006000	65111000		6	6	6	6.6	6.6	6.6	128.95	0	9.2873	335170000	11	6445700	1580600	875700	261590	1720300	1131600	875900	F1RFN6	F1RFN6	F1RFN6_PIG Uncharacterized protein OS=Sus scrofa GN=DHX37 PE=4 SV=2
6467200000	8035800000	7788900000	6072000000	7252800000	7265400000		28	28	28	60.4	60.4	60.4	54.64	0	323.31	35214000000	265	1214300000	247390000	184970000	180140000	247260000	175400000	179110000	F1RFN9;I3LKF3	F1RFN9;I3LKF3	F1RFN9_PIG Fascin OS=Sus scrofa GN=FSCN1 PE=1 SV=2;I3LKF3_PIG Fascin OS=Sus scrofa GN=LOC100625519 PE=3 SV=1
104630000	0	0	120200000	121810000	0		7	7	7	15.3	15.3	15.3	75.154	0	5.89	573680000	15	18506000	2770300	3452900	3212400	2180400	4796400	2093500	F1RFP8	F1RFP8	F1RFP8_PIG Uncharacterized protein OS=Sus scrofa GN=AACS PE=4 SV=2
7473600000	6148300000	8974900000	5412900000	5512200000	5509400000		12	12	12	52.8	52.8	52.8	24.423	0	251.65	34528000000	195	3138900000	663150000	498010000	576620000	542910000	486520000	371730000	F1RFQ7	F1RFQ7	F1RFQ7_PIG GTP-binding nuclear protein Ran OS=Sus scrofa GN=RAN PE=1 SV=2
126260000	164720000	166090000	113520000	186130000	169650000		7	7	7	24	24	24	48.729	0	23.088	738620000	15	24621000	5340600	4001700	4280700	3930400	3455900	3611300	F1RFR2	F1RFR2	F1RFR2_PIG tRNA pseudouridine synthase OS=Sus scrofa GN=PUS1 PE=1 SV=2
152570000	159770000	160620000	106670000	154950000	224300000		9	9	9	32.4	32.4	32.4	58.509	0	35.856	781280000	20	27903000	6883300	5591300	3347300	4151500	4691500	3238000	F1RFR4	F1RFR4	F1RFR4_PIG Uncharacterized protein OS=Sus scrofa GN=NOC4L PE=4 SV=1
302890000	507900000	513250000	315050000	492780000	550280000		9	9	9	36.2	36.2	36.2	37.222	0	28.83	2389300000	37	140550000	22558000	25943000	23518000	18019000	27352000	23157000	F1RFS8	F1RFS8	F1RFS8_PIG Uncharacterized protein OS=Sus scrofa GN=CSNK2A2 PE=1 SV=2
0	0	0	0	0	12220000		1	1	1	4.2	4.2	4.2	24.492	0.0058683	1.3954	30770000	3	2366900	359370	339990	414390	309260	350520	593360	F1RFT0	F1RFT0	F1RFT0_PIG Uncharacterized protein OS=Sus scrofa GN=GINS3 PE=4 SV=1
0	0	0	0	0	26302000		1	1	1	2.1	2.1	2.1	60.052	0.00023872	2.4703	77899000	2	6491600	1024700	1102300	1127500	845430	1008000	1383500	F1RFT3	F1RFT3	F1RFT3_PIG Uncharacterized protein OS=Sus scrofa GN=LOC100516108 PE=1 SV=2
426600000	379200000	434750000	486340000	443720000	410970000		23	23	23	13.9	13.9	13.9	266.9	0	44.077	2103200000	51	17239000	4343100	2543600	1898800	3240300	2777100	2436100	F1RFU3;I3LIC6	F1RFU3;I3LIC6	F1RFU3_PIG Uncharacterized protein OS=Sus scrofa GN=CNOT1 PE=1 SV=1;I3LIC6_PIG Uncharacterized protein OS=Sus scrofa GN=CNOT1 PE=1 SV=1
770340000	411840000	537170000	761450000	396970000	519510000		5	5	5	34.4	34.4	34.4	25.692	0	87.555	2803400000	26	254850000	68278000	31600000	35348000	58396000	33985000	27245000	F1RFV5	F1RFV5	F1RFV5_PIG Proteasome subunit beta type OS=Sus scrofa GN=PSMB6 PE=1 SV=2
45689000	0	0	0	0	0		2	2	2	4.3	4.3	4.3	71.291	0	3.9461	144090000	3	3894300	1234800	562880	523890	509770	509850	553090	F1RFV6	F1RFV6	F1RFV6_PIG Uncharacterized protein OS=Sus scrofa GN=PLD2 PE=4 SV=1
0	48550000	52153000	0	64407000	79635000		10	3	3	9.4	4.7	4.7	148.84	0	5.5897	326170000	5	5436100	1296300	808500	748440	1165000	748470	669370	F1RFV9	F1RFV9	F1RFV9_PIG Uncharacterized protein OS=Sus scrofa GN=MINK1 PE=1 SV=2
162570000	198720000	245670000	177110000	227270000	233080000		3	2	2	17.2	11.8	11.8	22.87	0	11.374	982480000	17	81874000	13585000	12853000	13981000	13863000	15192000	12400000	F1RFW5;I3L5L9	F1RFW5;I3L5L9	F1RFW5_PIG Uncharacterized protein OS=Sus scrofa GN=RAB13 PE=4 SV=1;I3L5L9_PIG Uncharacterized protein OS=Sus scrofa GN=RAB13 PE=4 SV=1
0	0	0	0	16476000	0		1	1	1	4.2	4.2	4.2	43.465	0	2.528	39587000	4	2083500	0	788250	601490	0	693790	0	F1RFW6	F1RFW6	F1RFW6_PIG Uncharacterized protein OS=Sus scrofa GN=E2F4 PE=1 SV=2
115650000	77452000	105020000	149710000	133940000	0		5	5	4	13.5	13.5	11.8	65.26	0	18.851	557960000	15	19927000	6287800	2065000	1853300	5926800	2538700	1255500	F1RFW9	F1RFW9	F1RFW9_PIG Uncharacterized protein OS=Sus scrofa GN=GATAD2B PE=1 SV=1
529920000	658880000	574430000	578720000	710050000	736660000		8	8	8	28	28	28	33.304	0	56.638	3063800000	59	180230000	37900000	31402000	20482000	32824000	33529000	24088000	F1RFX9	F1RFX9	F1RFX9_PIG Uncharacterized protein OS=Sus scrofa GN=SLC25A11 PE=1 SV=1
10299000000	15251000000	16868000000	10385000000	15660000000	16641000000	+	12	12	12	90	90	90	15.043	0	323.31	73997000000	606	8221900000	1443300000	1391900000	1290800000	1454000000	1407600000	1234400000	F1RFY1;CON__P02584	F1RFY1;CON__P02584	F1RFY1_PIG Profilin OS=Sus scrofa GN=PFN1 PE=1 SV=1;
3234200000	4073200000	3867500000	3550400000	4778000000	3823200000		7	3	3	25.6	11.8	11.8	47.13	0	47.603	20158000000	74	916270000	105090000	215270000	95443000	176590000	230680000	93200000	Q1KYT0;F1RFY2;I3LCN1	Q1KYT0;F1RFY2	ENOB_PIG Beta-enolase OS=Sus scrofa GN=ENO3 PE=2 SV=1;F1RFY2_PIG Beta-enolase OS=Sus scrofa GN=ENO3 PE=1 SV=1
47587000	0	0	37537000	0	0		2	2	2	14.5	14.5	14.5	26.076	0	13.429	115700000	11	9641700	3737800	739590	1278700	3028200	0	857380	F1RFY3	F1RFY3	F1RFY3_PIG Sperm-associated antigen 7 OS=Sus scrofa GN=SPAG7 PE=4 SV=1
50244000	0	0	77530000	0	0		5	4	3	6.2	5.3	4	122.53	0	5.9302	236750000	5	3945900	1464300	828560	0	600270	1052700	0	F1RFY6;I3LEQ5	F1RFY6	F1RFY6_PIG Uncharacterized protein OS=Sus scrofa GN=KIF1C PE=3 SV=1
0	0	0	0	4658300	0		1	1	1	2.6	2.6	2.6	56.923	0	3.4935	22149000	6	820340	276820	67585	92132	197260	138030	48507	F1RFY7	F1RFY7	F1RFY7_PIG Uncharacterized protein OS=Sus scrofa GN=ZFP3 PE=4 SV=1
138970000	151670000	105320000	132600000	130800000	166420000		10	10	8	8.3	8.3	6.7	201.6	0	26.279	656650000	27	7635500	1351900	1649700	784020	1189700	1378100	1282000	K7GLA8;K7GSS3;K7GNQ7;F1RG02;K7GMI1;K7GNH3;K7GN81;K7GKY4;F1SE30	K7GLA8;K7GSS3;K7GNQ7;F1RG02;K7GMI1;K7GNH3	K7GLA8_PIG Uncharacterized protein (Fragment) OS=Sus scrofa GN=ANK3 PE=1 SV=1;K7GSS3_PIG Uncharacterized protein (Fragment) OS=Sus scrofa GN=ANK3 PE=1 SV=1;K7GNQ7_PIG Uncharacterized protein OS=Sus scrofa GN=ANK3 PE=1 SV=1;F1RG02_PIG Uncharacterized protei
612520000	825200000	731960000	444090000	913410000	625180000		9	9	9	27.8	27.8	27.8	53.337	0	95.895	3291900000	53	143130000	25313000	27437000	18843000	15624000	35583000	20327000	F1RG04	F1RG04	F1RG04_PIG Uncharacterized protein OS=Sus scrofa GN=CCDC6 PE=1 SV=1
399120000	335380000	351960000	424010000	333620000	299260000		13	13	13	18.8	18.8	18.8	96.359	0	55.167	1737600000	48	45726000	9599800	8122900	6649100	9211200	6923900	5219600	F1RG08	F1RG08	F1RG08_PIG Uncharacterized protein OS=Sus scrofa GN=BICC1 PE=4 SV=2
4456200000	4754500000	5344600000	3539400000	4917200000	5834200000		18	16	16	58	51.4	51.4	45.669	0	257.51	23972000000	152	1410100000	345680000	197180000	179910000	288400000	232370000	166610000	F1RG16	F1RG16	F1RG16_PIG Uncharacterized protein OS=Sus scrofa GN=HNRNPF PE=1 SV=1
1845500000	255830000	0	1806100000	201510000	311170000		4	4	4	31.2	31.2	31.2	19.148	0	11.353	4157100000	19	415710000	199320000	10299000	2679100	184830000	13049000	5531400	F1RG17	F1RG17	F1RG17_PIG Nucleoside diphosphate kinase OS=Sus scrofa GN=NME3 PE=1 SV=2
80046000	154200000	153710000	91167000	126270000	129810000		8	8	8	36.7	36.7	36.7	25.809	0	19.606	578460000	16	48205000	7252000	10808000	7503500	6516300	8942900	7181400	F1RG19	F1RG19	F1RG19_PIG Uncharacterized protein OS=Sus scrofa GN=MRPS34 PE=1 SV=1
54917000	70195000	67921000	59014000	88446000	75021000		4	4	4	12.5	12.5	12.5	45.979	0	7.3874	333770000	5	25675000	3409100	4380000	3343200	5275600	4421400	4845700	F1RG23	F1RG23	F1RG23_PIG Uncharacterized protein OS=Sus scrofa GN=BMS1 PE=4 SV=2
59018000	0	0	58909000	0	0		1	1	1	27.1	27.1	27.1	6.8957	0	3.2185	112220000	5	56108000	29721000	0	0	26387000	0	0	F1RG31	F1RG31	F1RG31_PIG Uncharacterized protein (Fragment) OS=Sus scrofa PE=1 SV=2
0	69503000	62111000	54803000	35329000	63394000		1	1	1	1.6	1.6	1.6	107.37	0	3.6661	252690000	3	5493300	789030	1375000	895840	908510	666000	858870	F1RG33;I3LC39	F1RG33;I3LC39	F1RG33_PIG Uncharacterized protein OS=Sus scrofa GN=CHTF18 PE=4 SV=2;I3LC39_PIG Uncharacterized protein OS=Sus scrofa GN=CHTF18 PE=4 SV=1
739720000	570230000	687660000	586330000	504540000	728170000		13	13	13	45.9	45.9	45.9	34.992	0	77.03	3037400000	63	144640000	29067000	21276000	26555000	23504000	24429000	19808000	F1RG35	F1RG35	F1RG35_PIG Uncharacterized protein OS=Sus scrofa GN=STUB1 PE=1 SV=2
323630000	530670000	630490000	306540000	533460000	614180000		16	16	16	25.3	25.3	25.3	128.71	0	74.458	2269200000	58	39811000	5940300	7845000	7490000	3697400	7552200	7285600	F1RG40	F1RG40	F1RG40_PIG Uncharacterized protein OS=Sus scrofa GN=NUP133 PE=1 SV=1
37602000	0	0	0	27582000	0		4	4	4	2.8	2.8	2.8	169.29	0	3.3807	147630000	9	2109000	579640	301070	282440	403800	281270	260800	F1RG43	F1RG43	F1RG43_PIG Uncharacterized protein OS=Sus scrofa GN=URB2 PE=4 SV=2
365630000	145050000	76791000	271520000	130870000	101790000		9	9	9	24.2	24.2	24.2	62.056	0	25.542	921960000	30	28811000	10704000	3489300	2622500	4623300	4504500	2867600	F1RG44	F1RG44	F1RG44_PIG Polypeptide N-acetylgalactosaminyltransferase OS=Sus scrofa GN=GALNT2 PE=1 SV=2
0	0	0	0	0	126780000		1	1	1	5.1	5.1	5.1	21.684	0	3.0383	501960000	14	55774000	10851000	11318000	7387800	8585100	8740400	8892200	K7GPQ7;F1RG45	K7GPQ7;F1RG45	K7GPQ7_PIG Uncharacterized protein (Fragment) OS=Sus scrofa PE=1 SV=1;F1RG45_PIG Uncharacterized protein OS=Sus scrofa PE=1 SV=2
64574000	83532000	83487000	60793000	78882000	66493000		5	5	5	11.3	11.3	11.3	74.162	0	12.594	353020000	10	8610300	1782000	1521100	1563700	1465300	1440300	837830	F1RG46	F1RG46	F1RG46_PIG Uncharacterized protein OS=Sus scrofa GN=COG2 PE=1 SV=1
0	85881000	0	0	0	0		3	2	2	9.5	7.8	7.8	67.395	0	25.929	248380000	6	9935100	1638900	2768500	1331200	1456300	1616200	1123900	F1RG56;Q864R5	F1RG56;Q864R5	F1RG56_PIG Mitochondrial Rho GTPase OS=Sus scrofa GN=RHOT2 PE=1 SV=2;MIRO2_PIG Mitochondrial Rho GTPase 2 OS=Sus scrofa GN=RHOT2 PE=2 SV=1
0	0	0	0	19517000	0		2	2	2	2.8	2.8	2.8	88.295	0	2.6186	40096000	1	1336500	0	284730	332610	0	520490	198700	F1RG61	F1RG61	F1RG61_PIG Uncharacterized protein OS=Sus scrofa GN=TBC1D10B PE=1 SV=2
0	138290000	210130000	0	197040000	225670000		2	2	2	22.6	22.6	22.6	18.498	0	14.223	824790000	6	103100000	24174000	5576000	13564000	11058000	21816000	26911000	F1RG62	F1RG62	F1RG62_PIG Uncharacterized protein OS=Sus scrofa GN=DCTPP1 PE=4 SV=1
980230000	1229000000	1685600000	908590000	1304400000	1694800000		9	8	8	46.3	43	43	31.565	0	82.986	6407500000	61	337240000	63177000	56100000	61941000	49709000	53360000	52950000	F1RG66;I3LGJ4	F1RG66;I3LGJ4	F1RG66_PIG Uncharacterized protein OS=Sus scrofa GN=PITPNB PE=1 SV=2;I3LGJ4_PIG Uncharacterized protein OS=Sus scrofa GN=PITPNB PE=1 SV=1
0	44260000	0	0	0	0		1	1	1	3.5	3.5	3.5	96.329	0	7.7004	132480000	10	2880100	434940	875060	171750	652780	315330	430180	F1RG71;Q06AK6	F1RG71;Q06AK6	F1RG71_PIG Tuftelin-interacting protein 11 OS=Sus scrofa GN=TFIP11 PE=3 SV=1;TFP11_PIG Tuftelin-interacting protein 11 OS=Sus scrofa GN=TFIP11 PE=2 SV=1
753100000	308130000	253060000	770330000	293660000	254840000		6	6	4	8.1	8.1	5	113.5	0	40.805	2155700000	23	41455000	9897800	7664500	4470300	8463600	5870800	5088300	F1RG77	F1RG77	F1RG77_PIG Uncharacterized protein OS=Sus scrofa GN=RNF40 PE=1 SV=1
0	0	0	0	0	474340		1	1	1	0.9	0.9	0.9	168.33	0.0037686	1.5988	6825400	3	101870	40415	9953	8568.1	38466	0	4469	F1RG84	F1RG84	F1RG84_PIG Uncharacterized protein OS=Sus scrofa GN=SETD1A PE=3 SV=2
183000000	283790000	335660000	230180000	245800000	277200000		11	11	11	18.5	18.5	18.5	109.29	0	43.365	1265700000	22	24818000	5481800	4981200	3183000	4379300	4087300	2704900	F1RGA7;I3LQ20	F1RGA7	F1RGA7_PIG Uncharacterized protein OS=Sus scrofa GN=SART3 PE=1 SV=2
887980000	930370000	901090000	1135600000	945740000	881430000		10	10	10	28.6	28.6	28.6	58.929	0	179.98	4685500000	51	234280000	60103000	38432000	20782000	48149000	38498000	28314000	F1RGA9;I3L920;F1RN75;I3L9X0;I3LHE4;I3LQY3	F1RGA9;I3L920	F1RGA9_PIG Coronin OS=Sus scrofa PE=1 SV=2;I3L920_PIG Uncharacterized protein OS=Sus scrofa GN=LOC100627373 PE=4 SV=1
0	0	0	0	0	10414000		1	1	1	5.4	5.4	5.4	34.611	0	2.8546	71286000	4	5091800	1798000	727980	483460	1208100	404780	469540	F1RGB4	F1RGB4	F1RGB4_PIG Uracil-DNA glycosylase OS=Sus scrofa GN=UNG PE=3 SV=1
332320000	443650000	534530000	401760000	479060000	490980000		9	6	6	6	4.1	4.1	276.08	0	40.64	2109000000	23	17287000	2838700	2628300	2543500	2828200	3389100	3058800	F1RGB5	F1RGB5	F1RGB5_PIG Uncharacterized protein OS=Sus scrofa GN=ACACB PE=4 SV=2
45031000	56651000	47292000	61879000	0	51046000		2	2	2	6.6	6.6	6.6	35.845	0.00046795	2.2413	227000000	5	11948000	2055000	2478200	2428900	1605600	1252400	2127400	F1RGB8;I3LM60	F1RGB8;I3LM60	F1RGB8_PIG Uncharacterized protein OS=Sus scrofa GN=KCTD10 PE=4 SV=2;I3LM60_PIG Uncharacterized protein OS=Sus scrofa GN=TNFAIP1 PE=4 SV=1
3102700000	651480000	282470000	2857100000	962090000	439120000		4	4	4	29.7	29.7	29.7	16.588	0	22.665	7147100000	18	1021000000	321460000	123950000	59242000	307750000	141390000	67212000	F1RGC0;I3LK51	F1RGC0;I3LK51	F1RGC0_PIG 60S ribosomal protein L27a OS=Sus scrofa GN=RPL27A PE=1 SV=2;I3LK51_PIG Uncharacterized protein OS=Sus scrofa PE=3 SV=1
3658400000	4868500000	5620200000	3550600000	5232300000	5116800000		18	18	18	64.6	64.6	64.6	42.867	0	190.97	22731000000	155	874280000	188850000	150750000	119760000	161500000	143790000	109630000	F1RGC9	F1RGC9	F1RGC9_PIG Uncharacterized protein OS=Sus scrofa GN=PSMD13 PE=1 SV=1
33915000	0	0	24994000	0	0		3	3	3	7.9	7.9	7.9	59.537	0	8.8468	134640000	8	4808500	1132800	594920	757320	876250	800240	646930	F1RGD0	F1RGD0	F1RGD0_PIG Uncharacterized protein OS=Sus scrofa GN=RIC8A PE=4 SV=1
79713000	0	0	0	0	0		1	1	1	14.4	14.4	14.4	12.39	0	4.7356	226450000	6	37742000	13286000	5820100	2558500	9255400	0	6822000	F1RGD1	F1RGD1	F1RGD1_PIG Uncharacterized protein OS=Sus scrofa GN=BET1L PE=4 SV=1
0	31713000	36165000	31619000	0	29651000		10	4	4	17.8	6.5	6.5	56.889	0	3.9314	126070000	5	4669300	339890	1080800	876050	968870	706610	697140	F1RGD8	F1RGD8	F1RGD8_PIG Uncharacterized protein OS=Sus scrofa GN=HARS2 PE=4 SV=1
761660000	878800000	1054800000	674980000	815480000	1000400000		22	22	16	53	53	43.4	57.303	0	60.348	4214400000	81	150510000	30155000	20921000	25476000	29943000	25681000	18338000	F1RGD9	F1RGD9	F1RGD9_PIG Uncharacterized protein OS=Sus scrofa GN=HARS PE=1 SV=1
250940000	215490000	207270000	218810000	204470000	182240000		7	7	4	10.9	10.9	7.3	99.951	0	27.741	1036200000	29	25272000	5057400	3782200	3421500	5604200	4283600	3123500	F1RGE2	F1RGE2	F1RGE2_PIG Uncharacterized protein OS=Sus scrofa GN=IK PE=1 SV=2
117550000	61902000	67780000	106080000	84543000	0		3	3	3	37.4	37.4	37.4	11.082	0	11.065	397720000	6	56818000	20517000	3978900	4459900	18471000	8153900	1237400	F1RGE3;I3LS16	F1RGE3;I3LS16	F1RGE3_PIG NADH dehydrogenase [ubiquinone] 1 alpha subcomplex subunit 2 OS=Sus scrofa GN=NDUFA2 PE=4 SV=1;I3LS16_PIG NADH dehydrogenase [ubiquinone] 1 alpha subcomplex subunit 2 OS=Sus scrofa PE=4 SV=1
112540000	0	60363000	0	0	0		2	2	2	12.4	12.4	12.4	30.459	0	7.8643	386710000	4	29747000	4945700	3684900	5790500	5023900	5388400	4913400	F1RGE7	F1RGE7	F1RGE7_PIG Uncharacterized protein OS=Sus scrofa GN=SRA1 PE=4 SV=2
243770000	231030000	273710000	235080000	214020000	277330000		13	13	9	8.3	8.3	5.8	269.23	0	23.451	1159700000	28	13806000	2442200	1833300	2446400	2397300	2303000	2383900	F1RGE8	F1RGE8	F1RGE8_PIG Uncharacterized protein OS=Sus scrofa GN=ANKHD1 PE=4 SV=2
33723000	0	0	53847000	0	11494000		1	1	1	10.7	10.7	10.7	11.152	0	5.0838	110790000	9	55395000	17834000	3559100	3011900	22869000	4110200	4011200	F1RGF2	F1RGF2	F1RGF2_PIG Uncharacterized protein OS=Sus scrofa GN=CYSTM1 PE=1 SV=1
7814000000	4766000000	3087700000	7291800000	3668200000	2625700000		7	7	7	36.6	36.6	36.6	16.06	0	43.98	23969000000	65	2396900000	509200000	454990000	302200000	443600000	414890000	272050000	F1RGG1;Q29308;I3LQK3	F1RGG1;Q29308	F1RGG1_PIG 40S ribosomal protein S19 OS=Sus scrofa GN=RPS19 PE=1 SV=2;RS19_PIG 40S ribosomal protein S19 (Fragment) OS=Sus scrofa GN=RPS19 PE=2 SV=3
430770000	509940000	587090000	405290000	458630000	511050000		16	16	16	24	24	24	105.03	0	39.516	2314500000	38	48218000	8870300	7932200	7702600	8411400	8721500	6580500	F1RGG2	F1RGG2	F1RGG2_PIG Uncharacterized protein OS=Sus scrofa GN=ARHGEF1 PE=1 SV=2
128080000	0	0	134390000	0	0		3	3	3	10.1	10.1	10.1	52.238	0	14.174	423730000	7	22301000	12644000	899150	1185800	6100400	696900	774750	F1RGH8	F1RGH8	F1RGH8_PIG Uncharacterized protein OS=Sus scrofa GN=GSK3A PE=1 SV=2
196210000	183040000	315530000	194390000	197540000	238390000		7	7	7	56	56	56	26.042	0	39.266	1065000000	25	71003000	15533000	9717300	13604000	11146000	11204000	9798100	F1RGI2	F1RGI2	F1RGI2_PIG Uncharacterized protein OS=Sus scrofa GN=LOC100514845 PE=1 SV=2
5312100000	5275800000	6285100000	5033900000	5370500000	5477700000		28	28	28	45	45	45	94.732	0	323.31	26317000000	230	711270000	135730000	125180000	106160000	131820000	116500000	95883000	F1RGI7	F1RGI7	F1RGI7_PIG Uncharacterized protein OS=Sus scrofa GN=MATR3 PE=1 SV=2
2745500000	3669600000	3348700000	2803600000	3238800000	3836500000		30	30	27	51.2	51.2	47	100.1	0	323.31	15769000000	178	335510000	68627000	63069000	45359000	60224000	50133000	48097000	F1RGJ2;F1SNX6;F1SUJ6	F1RGJ2	F1RGJ2_PIG Uncharacterized protein OS=Sus scrofa GN=CTNNA1 PE=1 SV=2
9965500000	10932000000	10347000000	10156000000	11284000000	10314000000		31	31	31	48.5	48.5	48.5	73.65	0	323.31	51277000000	273	1349400000	260520000	226530000	193320000	241860000	251110000	176050000	F1RGJ3	F1RGJ3	F1RGJ3_PIG Stress-70 protein, mitochondrial OS=Sus scrofa GN=HSPA9 PE=1 SV=2
36852000000	18845000000	20462000000	34865000000	23776000000	23338000000		20	20	0	55.6	55.6	0	28.94	0	323.31	133900000000	455	8926600000	1889800000	1314700000	1362300000	1774600000	1477600000	1107500000	F1RGK5;F1RWD5	F1RGK5	F1RGK5_PIG Tropomyosin alpha-3 chain OS=Sus scrofa GN=TPM3 PE=1 SV=2
1308700000	1817600000	2081200000	1342600000	1828200000	1786600000		14	14	14	28.1	28.1	28.1	104.07	0	323.31	8175100000	130	291970000	48290000	49820000	47832000	43973000	61516000	40537000	F1RGK9;I3LQ83;I3L5C7;I3L674	F1RGK9;I3LQ83;I3L5C7	F1RGK9_PIG Uncharacterized protein OS=Sus scrofa GN=LOC100517710 PE=4 SV=2;I3LQ83_PIG Uncharacterized protein OS=Sus scrofa GN=LOC100736944 PE=4 SV=1;I3L5C7_PIG Uncharacterized protein OS=Sus scrofa PE=4 SV=1
178430000	334540000	302380000	131330000	202250000	276340000		7	7	7	27.5	27.5	27.5	39.463	0	29.741	1075700000	22	48895000	7023300	8243300	12559000	3462200	6934100	10673000	F1RGL8	F1RGL8	F1RGL8_PIG Uncharacterized protein OS=Sus scrofa PE=4 SV=2
2221800000	430770000	231640000	2281200000	578950000	357290000		6	6	6	53.7	53.7	53.7	14.078	0	16.351	5113000000	29	730430000	199280000	94200000	66355000	192180000	105290000	73121000	F1RGM3	F1RGM3	F1RGM3_PIG Uncharacterized protein OS=Sus scrofa GN=TXNDC17 PE=1 SV=1
64025000	99917000	64842000	96042000	0	78853000		4	4	4	8.1	8.1	8.1	46.126	0	4.4772	371780000	7	20655000	3417100	4337600	3245000	4151000	2761300	2742600	F1RGM7	F1RGM7	F1RGM7_PIG Uncharacterized protein OS=Sus scrofa GN=UBE2Q1 PE=4 SV=2
0	76220000	76210000	0	80883000	80326000		3	3	3	3.2	3.2	3.2	130.1	0	5.4277	287770000	6	4170500	542700	883550	724050	310680	908810	800730	F1RGM8	F1RGM8	F1RGM8_PIG Uncharacterized protein OS=Sus scrofa GN=ADAR PE=1 SV=2
6679400000	10767000000	10003000000	7175900000	10635000000	12219000000		50	50	50	45.7	45.7	45.7	151.77	0	323.31	46106000000	461	668200000	111520000	125600000	99411000	94997000	128530000	108140000	F1RGP1	F1RGP1	F1RGP1_PIG Uncharacterized protein OS=Sus scrofa GN=MYBBP1A PE=1 SV=1
125810000	136490000	181910000	102450000	148890000	138760000		7	7	7	23.4	23.4	23.4	51.676	0	26.973	677500000	19	26058000	4597700	4887300	4496800	3800700	3856800	4418300	F1RGP5;K7GL42	F1RGP5;K7GL42	F1RGP5_PIG Uncharacterized protein OS=Sus scrofa GN=SHC1 PE=4 SV=2;K7GL42_PIG Uncharacterized protein OS=Sus scrofa GN=SHC1 PE=4 SV=1
40523000	89931000	104900000	58291000	89696000	105250000		7	7	7	20.1	20.1	20.1	61.341	0	15.89	383050000	11	11970000	1919000	1725500	1781800	1939200	2412800	2191900	F1RGP6	F1RGP6	F1RGP6_PIG Uncharacterized protein OS=Sus scrofa GN=FLAD1 PE=1 SV=2
168030000	215960000	186850000	154890000	190120000	196210000		2	2	2	26.5	26.5	26.5	19.452	0	21.962	923530000	8	131930000	48409000	21803000	15726000	13779000	16737000	15481000	F1RGQ5	F1RGQ5	F1RGQ5_PIG Uncharacterized protein OS=Sus scrofa GN=UBE2G1 PE=1 SV=2
1611900000	1844200000	2032700000	1511900000	1692600000	1862300000		23	23	23	34.5	34.5	34.5	120.71	0	172.32	8410800000	99	171650000	33875000	29065000	29187000	25592000	27920000	26010000	F1RGQ6	F1RGQ6	F1RGQ6_PIG Uncharacterized protein OS=Sus scrofa GN=ANKFY1 PE=1 SV=1
281770000	160320000	171110000	192870000	101510000	134510000		5	4	4	7.6	6.9	6.9	104.07	0	15.162	841990000	26	25515000	5333500	4045400	4336100	6236800	2261100	3302100	F1RGS0	F1RGS0	F1RGS0_PIG Uncharacterized protein OS=Sus scrofa GN=THBS3 PE=4 SV=1
256550000	342230000	468210000	306590000	316650000	473020000		8	8	8	22.4	22.4	22.4	59.86	0	30.666	1713900000	24	63480000	9043800	10451000	12229000	11389000	10317000	10050000	F1RGS2;Q70KH2	F1RGS2;Q70KH2	F1RGS2_PIG Glucosylceramidase OS=Sus scrofa GN=GBA PE=1 SV=2;GLCM_PIG Glucosylceramidase OS=Sus scrofa GN=GBA PE=3 SV=1
0	0	0	0	30206000	0		1	1	1	2.1	2.1	2.1	70.187	0.0018269	1.9512	54491000	1	2179600	0	708770	504200	0	966680	0	F1RGS3	F1RGS3	F1RGS3_PIG Uncharacterized protein OS=Sus scrofa GN=NCBP3 PE=4 SV=2
0	0	0	0	0	14472000		1	1	1	4.8	4.8	4.8	32.915	0.00069444	2.1004	152090000	7	11699000	3745400	1161700	614120	3899100	1576100	702710	F1RGS9	F1RGS9	F1RGS9_PIG Uncharacterized protein OS=Sus scrofa GN=C1orf131 PE=4 SV=1
224840000	280240000	380080000	262750000	280690000	358880000		7	7	7	37.9	37.9	37.9	32.932	0	31.975	1411300000	43	74280000	13245000	11693000	13455000	12656000	11718000	11512000	F1RGU1	F1RGU1	F1RGU1_PIG Uncharacterized protein OS=Sus scrofa GN=TSNAX PE=1 SV=1
108920000	128700000	206020000	95307000	119000000	173680000		5	5	5	37.6	37.6	37.6	20.568	0	15.921	667410000	23	55617000	13563000	7733400	10312000	10735000	4970400	8303500	F1RGU8	F1RGU8	F1RGU8_PIG Uncharacterized protein OS=Sus scrofa GN=NTPCR PE=1 SV=2
0	0	0	0	0	23009000		1	1	1	9.9	9.9	9.9	15.165	0	5.139	154650000	0	22093000	6194800	3060600	2348000	4917500	3497600	2074900	F1RGW3	F1RGW3	F1RGW3_PIG Uncharacterized protein OS=Sus scrofa GN=COA6 PE=4 SV=1
0	29164000	54894000	15074000	42140000	53949000		4	4	4	2.6	2.6	2.6	181.94	0.0054478	1.4285	153100000	10	1759800	100430	292180	412110	104650	528020	322440	F1RGW6	F1RGW6	F1RGW6_PIG Uncharacterized protein OS=Sus scrofa GN=TARBP1 PE=4 SV=2
73708000	58376000	45458000	71922000	40634000	52081000		5	5	5	14.2	14.2	14.2	47.282	0	6.3878	275550000	11	11481000	3020300	1162700	1230700	2572000	1105300	2390400	F1RGW8	F1RGW8	F1RGW8_PIG Uncharacterized protein OS=Sus scrofa GN=RBM34 PE=1 SV=1
0	67695000	0	0	0	0		1	1	1	7.7	7.7	7.7	34.9	0	3.5433	139410000	5	7745000	1836800	3030900	1344000	0	0	1533300	F1RGX0	F1RGX0	F1RGX0_PIG Uncharacterized protein OS=Sus scrofa GN=GGPS1 PE=3 SV=1
0	0	0	4174500	0	0		1	1	1	13.7	13.7	13.7	11.651	0.0048352	1.5187	5561600	1	794520	256390	0	0	538130	0	0	F1RGX1	F1RGX1	F1RGX1_PIG Uncharacterized protein OS=Sus scrofa PE=1 SV=2
96412000	91407000	96166000	81689000	77857000	94306000		6	4	4	21.6	16.4	16.4	43.696	0	21.404	421480000	12	24793000	4429300	4395900	4528200	4889300	1721900	4828400	F1RGX3	F1RGX3	F1RGX3_PIG Uncharacterized protein OS=Sus scrofa GN=LUC7L PE=1 SV=1
0	0	0	0	0	186990000		3	1	1	33.6	14.5	14.5	12.024	0.0091218	1.1795	875150000	5	125020000	24275000	25466000	16440000	23062000	18916000	16862000	K7GLP2;P01965;F1RGX4	K7GLP2;P01965;F1RGX4	K7GLP2_PIG Uncharacterized protein OS=Sus scrofa GN=LOC100737768 PE=1 SV=1;HBA_PIG Hemoglobin subunit alpha OS=Sus scrofa GN=HBA PE=1 SV=1;F1RGX4_PIG Uncharacterized protein OS=Sus scrofa GN=LOC100737768 PE=1 SV=1
0	35098000	0	0	0	0		2	2	2	11.5	11.5	11.5	27.404	0	8.6634	156060000	1	22294000	7894800	4040800	1482000	4412800	2587600	1876400	F1RH16	F1RH16	F1RH16_PIG Uncharacterized protein OS=Sus scrofa GN=EMC10 PE=1 SV=1
217550000	249010000	284430000	200310000	229190000	371900000		15	15	15	21.9	21.9	21.9	123.66	0	24.129	1226800000	31	18587000	2335400	4006800	1729200	2950000	3692900	3872900	F1RH32	F1RH32	F1RH32_PIG DNA polymerase OS=Sus scrofa GN=POLD1 PE=3 SV=2
34683000	0	0	36298000	0	0		3	2	2	10.3	7.9	7.9	52.14	0	8.9348	81741000	3	3892400	1794600	317660	0	1430600	349540	0	F1RH41	F1RH41	F1RH41_PIG Uncharacterized protein OS=Sus scrofa PE=1 SV=1
414550000	504740000	634660000	475820000	473070000	617220000		9	9	8	26.9	26.9	25	54.093	0	57.675	2562400000	50	232950000	50310000	36205000	28549000	49170000	44025000	24688000	F1RH59	F1RH59	F1RH59_PIG Uncharacterized protein OS=Sus scrofa GN=NUP62 PE=1 SV=2
1259000000	1290200000	1529100000	1322300000	1570400000	1693100000		27	27	22	40	40	33.6	105.51	0	125.18	7058500000	111	133180000	21534000	21870000	20616000	25834000	21752000	21574000	I3LK24;F1RH60	I3LK24;F1RH60	I3LK24_PIG Uncharacterized protein OS=Sus scrofa GN=AP2A1 PE=1 SV=1;F1RH60_PIG Uncharacterized protein OS=Sus scrofa GN=AP2A1 PE=1 SV=1
0	0	109840000	0	92226000	117580000		4	4	4	15.3	15.3	15.3	38.098	0	3.8649	430880000	3	23938000	3423200	4398800	3789600	3635600	4418300	4272200	F1RH83	F1RH83	F1RH83_PIG Uncharacterized protein OS=Sus scrofa GN=CCDC97 PE=4 SV=2
0	0	0	0	0	149300000		1	1	1	22	22	22	11.993	0	24.365	543310000	5	108660000	21859000	16169000	21158000	15280000	15346000	18849000	F1RH84	F1RH84	F1RH84_PIG Uncharacterized protein OS=Sus scrofa PE=1 SV=1
125930000	0	0	139260000	0	0		4	4	3	14.2	14.2	12.7	58.118	0	8.5485	339940000	3	13074000	5074100	1199200	0	4624900	1347700	828560	I3L9E5;F1RH87;K7GKS4	I3L9E5;F1RH87;K7GKS4	I3L9E5_PIG Uncharacterized protein OS=Sus scrofa PE=4 SV=1;F1RH87_PIG Uncharacterized protein OS=Sus scrofa PE=4 SV=1;K7GKS4_PIG Uncharacterized protein (Fragment) OS=Sus scrofa PE=4 SV=1
92961000	109580000	111520000	73598000	87694000	93891000		8	8	8	12.9	12.9	12.9	100.26	0	18.367	451250000	20	9209100	1361500	2148400	1000500	1392900	1897700	1408200	F1RH90	F1RH90	F1RH90_PIG Kinesin-like protein OS=Sus scrofa GN=KIF20A PE=3 SV=1
1400400000	976140000	761680000	677290000	888670000	459850000		10	10	10	41.9	41.9	41.9	31.907	0	113.62	4247900000	47	303420000	67895000	48237000	38579000	68718000	52141000	27848000	F1RH94	F1RH94	F1RH94_PIG Uncharacterized protein OS=Sus scrofa GN=HNRNPA0 PE=1 SV=2
0	0	0	127410000	84348000	0		3	3	3	13.1	13.1	13.1	47.019	0	11.17	322430000	18	14019000	2197400	2070200	1811200	5061000	2878800	0	F1RHA0;I3LNR4	F1RHA0;I3LNR4	F1RHA0_PIG Uncharacterized protein OS=Sus scrofa PE=4 SV=2;I3LNR4_PIG Uncharacterized protein OS=Sus scrofa GN=BCKDHA PE=4 SV=1
0	0	0	0	20335000	0		2	2	2	5.4	5.4	5.4	66.647	0.00023685	2.3838	91710000	3	3668400	853960	491000	491920	850250	650750	330520	F1RHA7;O11780	F1RHA7;O11780	F1RHA7_PIG Transforming growth factor-beta-induced protein ig-h3 OS=Sus scrofa GN=TGFBI PE=1 SV=2;BGH3_PIG Transforming growth factor-beta-induced protein ig-h3 OS=Sus scrofa GN=TGFBI PE=1 SV=1
2186900000	1970000000	1755600000	2032700000	2131700000	2130100000		16	16	16	50.5	50.5	50.5	39.101	0	164.07	9987700000	106	624230000	139640000	104310000	76648000	118300000	107830000	77503000	I3LIN8;F1RHC5	I3LIN8;F1RHC5	I3LIN8_PIG Core histone macro-H2A OS=Sus scrofa GN=H2AFY PE=1 SV=1;F1RHC5_PIG Core histone macro-H2A OS=Sus scrofa GN=H2AFY PE=1 SV=2
158130000	48240000	35468000	155960000	64656000	0		3	3	3	28.4	28.4	28.4	23.332	0	9.6473	428300000	11	35691000	14085000	2781100	1884900	12032000	3959000	949240	F1RHC6	F1RHC6	F1RHC6_PIG Uncharacterized protein OS=Sus scrofa GN=CAMLG PE=1 SV=1
383450000	480760000	530730000	368310000	415300000	546950000		16	16	14	18	18	16	125.13	0	50.751	2237900000	69	60483000	9486100	12366000	10353000	9504600	9689500	9084100	F1RHC7	F1RHC7	F1RHC7_PIG Uncharacterized protein OS=Sus scrofa GN=SEC24A PE=1 SV=2
0	56650000	61179000	0	0	51511000		2	2	2	22.4	22.4	22.4	13.251	0	26.952	142160000	17	23693000	1502700	7860600	6928500	866990	1185900	5348200	F1RHD2	F1RHD2	F1RHD2_PIG Uncharacterized protein OS=Sus scrofa GN=CDKN2AIPNL PE=1 SV=2
119830000	226520000	210660000	147970000	221780000	259150000		3	3	3	9.4	9.4	9.4	50.957	0	4.7705	1351200000	11	50043000	6607500	6934800	10853000	7054900	6544200	12049000	K7GNW4;F1RHD4;G9BWQ2;K7GMU6;K7GQ65	K7GNW4;F1RHD4;G9BWQ2;K7GMU6	K7GNW4_PIG Uncharacterized protein OS=Sus scrofa GN=AKT2 PE=1 SV=1;F1RHD4_PIG Uncharacterized protein OS=Sus scrofa GN=AKT2 PE=1 SV=2;G9BWQ2_PIG Uncharacterized protein OS=Sus scrofa GN=AKT2 PE=1 SV=1;K7GMU6_PIG Uncharacterized protein (Fragment) OS=Sus sc
804730000	551350000	531010000	771410000	607430000	496630000		10	10	3	47.2	47.2	16	24.069	0	80.473	2968900000	35	269900000	45258000	47588000	49295000	48382000	38147000	41233000	F1RHF0	F1RHF0	F1RHF0_PIG Ubiquitin carboxyl-terminal hydrolase OS=Sus scrofa GN=UCHL3 PE=1 SV=2
0	0	49191000	0	0	86891000		2	2	2	3.2	3.2	3.2	69.593	0.00091975	2.0317	288190000	5	9937600	1581800	2066000	1547400	1428500	1761200	1552600	F1RHF2;I3L605	F1RHF2;I3L605	F1RHF2_PIG Uncharacterized protein OS=Sus scrofa GN=TBC1D4 PE=4 SV=2;I3L605_PIG Uncharacterized protein OS=Sus scrofa PE=4 SV=1
701860000	957890000	857350000	722060000	1004500000	867350000		16	16	16	35	35	35	85.754	0	93.042	4083800000	62	99606000	18175000	20840000	13391000	13623000	20900000	12676000	F1RHF7	F1RHF7	F1RHF7_PIG Uncharacterized protein OS=Sus scrofa GN=DIS3 PE=1 SV=2
1362700000	1598000000	1559300000	1203000000	1561600000	1464100000		30	30	30	34.7	34.7	34.7	141.57	0	171.32	6940600000	133	103590000	16486000	20039000	17393000	15434000	20425000	13815000	F1RHG1	F1RHG1	F1RHG1_PIG Clustered mitochondria protein homolog OS=Sus scrofa GN=CLUH PE=1 SV=1
131060000	143280000	139520000	132620000	152550000	134600000		7	7	7	11.9	11.9	11.9	64.458	0	13.528	670850000	22	27952000	4710600	4505800	3948200	6371600	4957600	3458000	F1RHG3;F1RHG4	F1RHG3;F1RHG4	F1RHG3_PIG Methyltransferase-like protein OS=Sus scrofa PE=3 SV=2;F1RHG4_PIG Uncharacterized protein OS=Sus scrofa PE=4 SV=2
0	0	0	7592600	0	0		1	1	1	3.8	3.8	3.8	53.312	0.00023747	2.4167	37659000	2	1569100	297110	538810	199470	285470	96440	151840	F1RHH0	F1RHH0	F1RHH0_PIG Uncharacterized protein OS=Sus scrofa GN=SMG6 PE=4 SV=2
123040000	144760000	140430000	172610000	138760000	163790000		4	4	4	10.4	10.4	10.4	68.144	0	18.903	711850000	21	23728000	4514300	4239200	3115500	4366500	4585800	2907200	F1RHH4;I3LHB2;I3LSJ9	F1RHH4;I3LHB2	F1RHH4_PIG Uncharacterized protein OS=Sus scrofa GN=RPA1 PE=1 SV=1;I3LHB2_PIG Uncharacterized protein OS=Sus scrofa GN=RPA1 PE=1 SV=1
2654300000	3344900000	3363200000	2413800000	3473100000	3293900000		71	71	71	45	45	45	262.25	0	323.31	14739000000	270	123860000	22627000	21661000	19775000	19021000	23485000	17291000	F1RHH8	F1RHH8	F1RHH8_PIG Uncharacterized protein OS=Sus scrofa GN=PRPF8 PE=1 SV=2
160100000	0	0	136810000	125840000	74565000		3	3	3	27.5	27.5	27.5	15.721	0	29.575	493970000	11	61746000	19632000	5973300	1776700	16972000	11452000	5940200	F1RHI8;K7GRF3	F1RHI8	F1RHI8_PIG Uncharacterized protein OS=Sus scrofa GN=CRABP2 PE=1 SV=1
0	0	0	0	59068000	0		2	2	2	8.2	8.2	8.2	37.909	0	3.9055	212980000	6	11210000	3761600	802310	366500	3434400	2487300	357470	F1RHI9	F1RHI9	F1RHI9_PIG Uncharacterized protein OS=Sus scrofa GN=ISG20L2 PE=4 SV=1
239590000	292110000	222290000	214540000	235520000	237620000		6	6	6	36.6	36.6	36.6	24.851	0	15.096	1166400000	17	89724000	20113000	17834000	13963000	12890000	15733000	9190500	F1RHJ1	F1RHJ1	F1RHJ1_PIG Uncharacterized protein OS=Sus scrofa GN=MRPL24 PE=1 SV=1
463020000	688130000	655760000	523220000	632430000	719030000		6	6	6	40.3	40.3	40.3	27.104	0	230.74	3531500000	69	196190000	36116000	32731000	31826000	33225000	32354000	29940000	F1RHJ2;F1RUF7	F1RHJ2	F1RHJ2_PIG Uncharacterized protein OS=Sus scrofa GN=HDGF PE=1 SV=1
84035000	0	0	83737000	32573000	0		2	2	2	6.9	6.9	6.9	52.352	0	5.1844	242550000	8	15159000	4983300	1339300	793620	5095600	1979900	967840	F1RHJ3	F1RHJ3	F1RHJ3_PIG Uncharacterized protein OS=Sus scrofa GN=PRCC PE=1 SV=1
1594600000	1197300000	1364200000	1608900000	1161300000	1148700000		11	11	11	32.5	32.5	32.5	54.082	0	105.25	6464200000	69	202010000	33543000	32230000	33961000	41180000	33718000	27373000	F1RHJ9	F1RHJ9	F1RHJ9_PIG Uncharacterized protein OS=Sus scrofa GN=GLOD4 PE=1 SV=2
53492000	23256000	44023000	59888000	0	0		4	4	4	20.5	20.5	20.5	46.727	0	17.858	190720000	8	10038000	2194900	1918800	1825800	2073700	373400	1651300	F1RHK0	F1RHK0	F1RHK0_PIG Uncharacterized protein OS=Sus scrofa GN=MRM3 PE=4 SV=1
275780000	331190000	314420000	249470000	373990000	385830000		14	14	14	28.9	28.9	28.9	78.181	0	29.271	1516700000	32	42131000	6385400	9723100	5085100	4882200	8841700	7213200	F1RHK2;F1RLS2	F1RHK2	F1RHK2_PIG Uncharacterized protein OS=Sus scrofa GN=ABR PE=1 SV=2
0	0	0	26238000	0	0		1	1	1	7.5	7.5	7.5	20.662	0	2.5426	45543000	3	9108600	4373500	0	0	4735100	0	0	F1RHK3	F1RHK3	F1RHK3_PIG Uncharacterized protein OS=Sus scrofa GN=TIMM22 PE=1 SV=2
370550000	474040000	489750000	286890000	479300000	490670000		21	21	21	14.8	14.8	14.8	243.3	0	88.443	2091100000	95	17572000	3557000	3387600	2130400	2390800	3820700	2285500	F1RHL7	F1RHL7	F1RHL7_PIG Uncharacterized protein OS=Sus scrofa GN=HEATR1 PE=4 SV=2
1014700000	409150000	195600000	697220000	229550000	177860000		18	4	3	21.4	8.2	7.3	103.73	0	11.999	2492900000	43	45325000	11744000	5238200	3591800	14040000	3955500	6756200	F1RHL9	F1RHL9	F1RHL9_PIG Uncharacterized protein OS=Sus scrofa GN=ACTN2 PE=1 SV=1
2319300000	4854900000	5617800000	2528500000	4957200000	5056900000		8	8	8	48.5	48.5	48.5	23.741	0	323.31	19932000000	97	1993200000	244760000	346960000	426080000	245530000	398500000	331370000	F1RHM8	F1RHM8	F1RHM8_PIG Uncharacterized protein OS=Sus scrofa GN=RANBP1 PE=1 SV=1
102670000	117970000	160610000	94015000	108300000	167700000		6	6	6	12.7	12.7	12.7	67.595	0	6.6476	590080000	15	19669000	3664800	2898100	3407600	2825500	3457200	3416100	F1RHM9	F1RHM9	F1RHM9_PIG Uncharacterized protein OS=Sus scrofa GN=TRMT2A PE=1 SV=2
84670000	144610000	151720000	108300000	141360000	159840000		5	5	5	8.4	8.4	8.4	85.908	0	6.4215	624620000	12	19519000	2341100	3581900	3084800	3240000	4915900	2355500	F1RHN0	F1RHN0	F1RHN0_PIG Uncharacterized protein OS=Sus scrofa GN=DGCR8 PE=4 SV=1
400340000	475810000	492420000	400520000	405870000	398560000		4	4	4	20.7	20.7	20.7	30.854	0	18.48	2094300000	26	130900000	31404000	21494000	19121000	25577000	17696000	15603000	F1RHN1	F1RHN1	F1RHN1_PIG Uncharacterized protein OS=Sus scrofa GN=TANGO2 PE=1 SV=1
1357300000	1755800000	2267200000	1415400000	1566100000	1974800000		9	9	9	65.2	65.2	65.2	30.043	0	165.98	8032000000	65	535470000	80301000	121800000	80818000	75554000	68978000	108010000	F1RHN3;Q99028	F1RHN3;Q99028	F1RHN3_PIG Catechol O-methyltransferase OS=Sus scrofa GN=COMT PE=1 SV=1;COMT_PIG Catechol O-methyltransferase (Fragment) OS=Sus scrofa GN=COMT PE=1 SV=1
96006000	91962000	139540000	0	80647000	109810000		3	3	3	9.2	9.2	9.2	55.131	0	12.923	423010000	6	16270000	3785800	2618900	3405000	931540	2347900	3180700	F1RHN4	F1RHN4	F1RHN4_PIG Uncharacterized protein OS=Sus scrofa GN=TXNRD2 PE=1 SV=2
68432000	44896000	46503000	63267000	34735000	47368000		2	2	2	4.1	4.1	4.1	53.641	0	3.4155	248840000	6	9953800	2503400	1493300	1249500	2052800	1291900	1362900	F1RHN8	F1RHN8	F1RHN8_PIG Uncharacterized protein OS=Sus scrofa GN=TRIM21 PE=4 SV=2
0	0	0	56824000	71725000	0		4	4	4	2.6	2.6	2.6	289.13	0	21.079	264710000	4	2005400	563650	225090	69169	392580	431070	323870	F1RHR8	F1RHR8	F1RHR8_PIG Uncharacterized protein OS=Sus scrofa GN=MTOR PE=1 SV=2
60747000	89364000	79252000	85340000	90092000	83711000		6	6	6	9.4	9.4	9.4	101.05	0	35.976	388550000	13	7195400	1081600	1732300	905610	1131400	1373900	970480	F1RHR9	F1RHR9	F1RHR9_PIG Uncharacterized protein OS=Sus scrofa GN=EXOSC10 PE=4 SV=2
0	0	0	0	0	5845700		1	1	1	4.6	4.6	4.6	46.581	0.0028947	1.6774	14599000	1	634740	244300	0	98365	0	131630	160430	F1RHU0;F1RHT9	F1RHU0;F1RHT9	F1RHU0_PIG Uncharacterized protein OS=Sus scrofa GN=PTOV1 PE=4 SV=1;F1RHT9_PIG Uncharacterized protein OS=Sus scrofa GN=MED25 PE=4 SV=2
97118000	128050000	139540000	105340000	136940000	162930000		4	4	4	24.2	24.2	24.2	27.318	0	27.616	595500000	16	59550000	6751100	6103700	11273000	11953000	12042000	11428000	F1RHU2	F1RHU2	F1RHU2_PIG Uncharacterized protein OS=Sus scrofa GN=AKT1S1 PE=4 SV=2
4231500000	5780500000	5155600000	4095300000	5659900000	4687800000		17	17	17	61	61	61	40.802	0	275.5	24391000000	153	1108700000	225100000	194340000	135580000	207210000	223630000	122840000	F1RHU6	F1RHU6	F1RHU6_PIG Uncharacterized protein OS=Sus scrofa GN=PRMT1 PE=1 SV=1
30250000	50804000	42945000	33022000	41219000	50686000		3	3	3	15.9	15.9	15.9	33.002	0	7.5812	196880000	7	10938000	1664700	3158600	1466700	1507100	1544400	1596100	F1RHW0	F1RHW0	F1RHW0_PIG Nitric oxide synthase-interacting protein OS=Sus scrofa GN=NOSIP PE=1 SV=1
527770000	646290000	742140000	534700000	837670000	798230000		9	9	9	44	44	44	23.767	0	56.241	3274700000	50	218310000	39082000	36704000	33091000	38207000	45181000	26050000	F1RHW4	F1RHW4	F1RHW4_PIG Uncharacterized protein OS=Sus scrofa GN=RRAS PE=1 SV=1
26588000	0	0	0	0	0		2	2	2	1.7	1.7	1.7	138.25	0	4.6915	100790000	2	2239800	590840	338460	236770	321270	331590	420880	F1RHW5	F1RHW5	F1RHW5_PIG Uncharacterized protein OS=Sus scrofa GN=SCAF1 PE=4 SV=2
114320000	98826000	132000000	107220000	116050000	138040000		6	6	6	39.2	39.2	39.2	32.265	0	13.663	570770000	12	40769000	5475500	5448800	5489100	9912200	7646800	6796500	F1RHZ8	F1RHZ8	F1RHZ8_PIG Uncharacterized protein OS=Sus scrofa GN=PIH1D1 PE=4 SV=1
127510000	166640000	164310000	158520000	151600000	206590000		6	6	6	8.9	8.9	8.9	85.432	0	13.791	753110000	12	26897000	3094300	3114800	2847200	7056500	3421500	7362500	F1RHZ9	F1RHZ9	F1RHZ9_PIG Uncharacterized protein OS=Sus scrofa GN=ALDH16A1 PE=1 SV=1
5806900000	4494200000	3571200000	5747000000	5149700000	3515500000		11	11	11	50	50	50	23.709	0	57.643	23996000000	121	2666200000	470920000	550700000	320370000	451580000	543190000	329490000	F1RI01;I3LN23;Q95307;F1RU15	F1RI01;I3LN23;Q95307	F1RI01_PIG 60S ribosomal protein L13a OS=Sus scrofa GN=RPL13A PE=1 SV=1;I3LN23_PIG Uncharacterized protein OS=Sus scrofa PE=4 SV=1;RL13A_PIG 60S ribosomal protein L13a (Fragment) OS=Sus scrofa GN=RPL13A PE=2 SV=2
0	0	0	0	0	31352000		1	1	1	7.2	7.2	7.2	29.456	0	2.6401	91060000	2	8278200	1397400	1592900	0	1268600	2220200	1799100	F1RI13	F1RI13	F1RI13_PIG Uncharacterized protein OS=Sus scrofa GN=C5orf15 PE=4 SV=1
6893000000	7472500000	7939200000	6256800000	7472300000	7201100000		42	42	40	63	63	59.4	94.495	0	323.31	34928000000	331	712810000	142830000	120160000	112540000	124140000	122210000	90926000	F1RI15	F1RI15	F1RI15_PIG Uncharacterized protein OS=Sus scrofa GN=HSPA4 PE=1 SV=1
0	283710000	0	0	299430000	371720000		2	2	2	18.3	18.3	18.3	9.7672	0	9.9317	1028200000	4	171360000	3579600	32854000	38032000	13832000	39540000	43527000	F1RI18	F1RI18	F1RI18_PIG Uncharacterized protein OS=Sus scrofa GN=UQCRQ PE=1 SV=1
0	0	0	0	0	30096000		3	3	3	11	11	11	56.595	0	3.5458	141680000	4	4722700	739500	787530	719330	1000300	842840	633240	F1RI32	F1RI32	F1RI32_PIG Uncharacterized protein OS=Sus scrofa PE=1 SV=2
42123000000	48769000000	48124000000	41284000000	46515000000	47269000000		67	67	43	79.5	79.5	59.4	101.84	0	323.31	224430000000	1048	4007600000	787220000	693340000	582340000	741290000	666280000	537170000	F1RI39	F1RI39	F1RI39_PIG Uncharacterized protein OS=Sus scrofa GN=ACTN4 PE=1 SV=2
639990000	1308600000	1932900000	768500000	1530500000	2159200000		9	9	9	54.1	54.1	54.1	25.043	0	52.314	6516800000	85	592440000	89541000	99848000	111230000	85138000	96050000	110630000	F1RI41	F1RI41	F1RI41_PIG Eukaryotic translation initiation factor 3 subunit K OS=Sus scrofa GN=EIF3K PE=1 SV=2
0	0	0	36868000	0	0		3	3	3	14.8	14.8	14.8	39.045	0	5.6619	124110000	2	5909800	1239100	824310	842910	1584200	513590	905690	F1RI46	F1RI46	F1RI46_PIG Uncharacterized protein OS=Sus scrofa GN=FAM98C PE=4 SV=1
131610000	143740000	152150000	103970000	158770000	142200000		4	4	4	12.5	12.5	12.5	65.629	0	21.52	667850000	14	22262000	3808400	4614700	2970500	3570100	4757000	2540900	F1RI50	F1RI50	F1RI50_PIG Uncharacterized protein OS=Sus scrofa GN=FOXK1 PE=4 SV=1
0	0	0	0	0	169160000		1	1	1	0.6	0.6	0.6	208.7	0.0073323	1.3235	199320000	2	2807400	0	0	1303500	0	0	1503900	F1RI55	F1RI55	F1RI55_PIG Uncharacterized protein OS=Sus scrofa GN=SDK1 PE=4 SV=2
151330000	107380000	114570000	153870000	112130000	78623000		9	9	9	11.4	11.4	11.4	153.37	0	29.194	583360000	17	7576100	1655800	1548200	932300	787110	1143200	1509500	F1RI72;I3LPT8	F1RI72	F1RI72_PIG Uncharacterized protein OS=Sus scrofa GN=GOLGA3 PE=4 SV=2
0	0	0	0	0	244190000		2	2	2	4.5	4.5	4.5	85.124	0.00023557	2.3169	2046900000	1	48736000	15565000	5798600	2924800	14383000	6395300	3670100	F1RI76	F1RI76	F1RI76_PIG Uncharacterized protein OS=Sus scrofa GN=ZNF84 PE=4 SV=2
48161000	21045000	15344000	0	0	0		4	4	4	8.5	8.5	8.5	87.108	0	9.0054	100510000	6	2051200	867160	553960	118490	277900	179220	54494	F1RI80	F1RI80	F1RI80_PIG Uncharacterized protein OS=Sus scrofa GN=BRAT1 PE=4 SV=2
508080000	663600000	778220000	528200000	511610000	953250000		4	4	4	6.1	6.1	6.1	86.662	0	9.7439	4971600000	13	118370000	15046000	22523000	28287000	8061900	13732000	30721000	F1RI83;I3LNZ3	F1RI83;I3LNZ3	F1RI83_PIG Uncharacterized protein OS=Sus scrofa GN=PATL1 PE=1 SV=2;I3LNZ3_PIG Uncharacterized protein OS=Sus scrofa GN=PATL1 PE=1 SV=1
40253000	27839000	25327000	66458000	28902000	24553000		2	2	2	9.7	9.7	9.7	33.095	0	6.5523	182060000	7	15172000	4908600	1704200	1352900	4213500	1817800	1174600	F1RI88	F1RI88	F1RI88_PIG Uncharacterized protein OS=Sus scrofa GN=STX3 PE=1 SV=2
37166000	51535000	56118000	36307000	50471000	59564000		4	4	4	15.9	15.9	15.9	28.632	0	6.9108	236270000	15	19690000	4626300	2860300	2681900	4006400	2865900	2648700	F1RI89	F1RI89	F1RI89_PIG Uncharacterized protein OS=Sus scrofa GN=MRPL16 PE=1 SV=1
0	0	0	0	15530000	0		2	2	2	4.6	4.6	4.6	83.095	0	4.4385	40160000	2	1004000	192020	104580	54641	291260	310620	50889	F1RI93;F1RMJ6;F1RMJ5	F1RI93;F1RMJ6;F1RMJ5	F1RI93_PIG Phosphodiesterase OS=Sus scrofa GN=PDE8A PE=3 SV=2;F1RMJ6_PIG Phosphodiesterase OS=Sus scrofa GN=PDE8A PE=3 SV=2;F1RMJ5_PIG Phosphodiesterase OS=Sus scrofa GN=PDE8A PE=3 SV=2
75925000	139840000	228350000	0	181780000	193780000		2	2	2	32.2	32.2	32.2	14.206	0	15.248	669530000	11	95648000	13786000	16767000	21954000	6522700	21483000	15136000	F1RIA1	F1RIA1	F1RIA1_PIG Uncharacterized protein OS=Sus scrofa GN=FAM103A1 PE=4 SV=1
0	0	0	0	0	3829500		1	1	1	5.3	5.3	5.3	38.882	0.002896	1.6826	7000700	4	538520	0	0	0	0	352570	185950	F1RIA5	F1RIA5	F1RIA5_PIG Uncharacterized protein OS=Sus scrofa GN=VPS37C PE=4 SV=1
0	0	0	0	0	71250000		1	1	1	4.9	4.9	4.9	26.11	0.008144	1.2636	270480000	1	33810000	6624600	5008800	4445500	5889100	6219900	5621900	F1RIA7	F1RIA7	F1RIA7_PIG Uncharacterized protein OS=Sus scrofa GN=TMEM109 PE=1 SV=1
0	0	0	0	0	10111000		1	1	1	11.1	11.1	11.1	13.488	0	3.1279	73662000	6	18416000	4773600	2715200	1823200	3589600	2917700	2596200	F1RIB1;I3LKX1	F1RIB1;I3LKX1	F1RIB1_PIG Uncharacterized protein OS=Sus scrofa GN=C15orf40 PE=1 SV=1;I3LKX1_PIG Uncharacterized protein OS=Sus scrofa GN=C15orf40 PE=1 SV=1
0	0	0	0	0	50784000		2	1	1	18.9	9.1	9.1	19.306	0	26.258	236100000	13	39349000	9273000	6441000	6642300	5983700	5666700	5342700	F1RIB4	F1RIB4	F1RIB4_PIG Uncharacterized protein OS=Sus scrofa PE=1 SV=2
0	0	0	18862000	0	0		5	5	5	23.4	23.4	23.4	41.078	0	19.034	28598000	2	2042700	826990	0	0	1215700	0	0	F1RIC1	F1RIC1	F1RIC1_PIG Uncharacterized protein OS=Sus scrofa GN=CCDC86 PE=4 SV=1
246990000	309010000	410200000	241980000	340040000	387140000		9	9	9	28.4	28.4	28.4	54.906	0	27.112	1531300000	39	72919000	12407000	12462000	12830000	10324000	14074000	10822000	F1RID1;I3LSA0;I3LS63	F1RID1;I3LSA0	F1RID1_PIG Uncharacterized protein OS=Sus scrofa GN=EFTUD1 PE=4 SV=2;I3LSA0_PIG Uncharacterized protein OS=Sus scrofa PE=4 SV=1
124170000	323630000	372160000	126460000	305740000	394630000		3	3	3	21.6	21.6	21.6	25.877	0	11.135	1262900000	19	90210000	8900000	16684000	18819000	8995200	19362000	17450000	F1RIE0	F1RIE0	F1RIE0_PIG Uncharacterized protein OS=Sus scrofa GN=MESDC2 PE=1 SV=1
1956100000	2327300000	2841000000	1955200000	2567800000	2694900000		32	32	32	38.3	38.3	38.3	126.95	0	185.43	11248000000	174	204520000	33211000	34709000	37265000	30075000	36377000	32878000	F1RIE2	F1RIE2	F1RIE2_PIG Uncharacterized protein OS=Sus scrofa GN=DDB1 PE=1 SV=1
0	0	0	0	0	259870000		1	1	1	3.6	3.6	3.6	44.022	0.00046696	2.2234	1637500000	8	125960000	23553000	29179000	20391000	21412000	18809000	12618000	F1RIE6	F1RIE6	F1RIE6_PIG Uncharacterized protein OS=Sus scrofa GN=LOC100523770 PE=3 SV=2
435490000	385100000	446120000	440020000	381620000	499700000		9	9	9	40.1	40.1	40.1	46.141	0	69.25	2138100000	39	101810000	25940000	11147000	16118000	23505000	12628000	12475000	F1RIF3	F1RIF3	F1RIF3_PIG Uncharacterized protein OS=Sus scrofa GN=FAH PE=1 SV=1
1788400000	1780900000	1860000000	1568900000	1801800000	1986000000		14	14	14	51.1	51.1	51.1	53.052	0	204.14	8701000000	98	348040000	75682000	56499000	51681000	55069000	62419000	46688000	F1RIF8;P14332	F1RIF8;P14332	F1RIF8_PIG 6-phosphogluconate dehydrogenase, decarboxylating OS=Sus scrofa GN=PGD PE=1 SV=2;6PGD_PIG 6-phosphogluconate dehydrogenase, decarboxylating (Fragment) OS=Sus scrofa GN=PGD PE=2 SV=3
125890000	128630000	79287000	102490000	149210000	90726000		5	5	5	11.2	11.2	11.2	71.6	0	9.3749	566170000	17	20969000	5725100	3206900	1667500	4415000	4161500	1793200	F1RIH6;I3LVF7	F1RIH6	F1RIH6_PIG Uncharacterized protein OS=Sus scrofa GN=TMEM201 PE=1 SV=1
1970900000	1461200000	1523700000	2085900000	1474700000	1338800000		8	8	8	75.4	75.4	75.4	14.42	0	97.164	8208400000	64	1026000000	281300000	122150000	129230000	261620000	130130000	101630000	F1RII4	F1RII4	F1RII4_PIG Uncharacterized protein OS=Sus scrofa GN=PARK7 PE=1 SV=1
266530000	291600000	339110000	251220000	296780000	273930000		4	4	4	16.2	16.2	16.2	40.189	0	14.265	1393300000	22	73333000	17169000	9948800	11685000	14842000	10560000	9128600	F1RIK3	F1RIK3	F1RIK3_PIG Uncharacterized protein OS=Sus scrofa GN=ACOT7 PE=1 SV=2
360820000	363710000	366440000	286020000	314790000	466000000		7	7	7	12.9	12.9	12.9	83.775	0	32.554	1725800000	26	50759000	13567000	5884600	7564500	6558700	8408600	8775800	F1RIP1	F1RIP1	F1RIP1_PIG Glycogen [starch] synthase OS=Sus scrofa GN=GYS1 PE=1 SV=1
0	0	0	0	0	23113000		1	1	1	7.4	7.4	7.4	20.12	0	4.9869	124820000	4	12482000	1400200	3795200	1722300	1571400	2534000	1458900	F1RIP3	F1RIP3	F1RIP3_PIG Ferritin OS=Sus scrofa GN=FTL PE=1 SV=1
1387000000	1949200000	2413700000	1414600000	1999100000	2283300000		22	22	22	54.9	54.9	54.9	51.172	0	67.085	9175900000	103	339850000	54220000	59861000	59824000	54021000	59958000	51966000	F1RIP4	F1RIP4	F1RIP4_PIG RuvB-like helicase OS=Sus scrofa GN=RUVBL2 PE=1 SV=2
554240000	644400000	569840000	558950000	567280000	620300000		12	12	12	31.3	31.3	31.3	53.202	0	91.956	2841000000	56	109270000	21904000	20279000	15816000	19945000	19222000	12104000	F1RIP6	F1RIP6	F1RIP6_PIG Uncharacterized protein OS=Sus scrofa GN=NUCB1 PE=1 SV=2
0	0	0	0	0	575700000		1	1	1	2	2	2	56.808	0	2.5862	1613300000	11	55631000	6601200	10448000	9510800	6384400	10156000	12531000	F1RIP7	F1RIP7	F1RIP7_PIG Uncharacterized protein OS=Sus scrofa GN=TULP2 PE=3 SV=2
0	134000000	84598000	0	154260000	77086000		3	3	3	24.5	24.5	24.5	21.257	0	36.474	596550000	14	66283000	4823700	16592000	6943400	12513000	22185000	3226600	F1RIQ4	F1RIQ4	F1RIQ4_PIG Uncharacterized protein OS=Sus scrofa GN=BAX PE=1 SV=2
0	0	0	0	0	160550000		1	1	1	8.6	8.6	8.6	18.139	0.00069348	2.0836	101340000	1	20269000	0	0	0	0	0	20269000	F1RIR6	F1RIR6	F1RIR6_PIG Uncharacterized protein OS=Sus scrofa GN=VKORC1 PE=1 SV=1
321190000	380220000	360360000	318430000	353630000	405710000		7	7	7	29.1	29.1	29.1	46.377	0	16.241	1768400000	27	80383000	18464000	13478000	9067300	13997000	15412000	9963500	F1RIR7	F1RIR7	F1RIR7_PIG Uncharacterized protein OS=Sus scrofa GN=BCKDK PE=1 SV=1
0	0	0	0	0	5385400		2	2	2	7.1	7.1	7.1	50.142	0	3.5839	75714000	4	3028500	1133600	293130	205610	978710	281510	135980	K7GPZ7;F1RIR8	K7GPZ7;F1RIR8	K7GPZ7_PIG Histone acetyltransferase OS=Sus scrofa GN=KAT8 PE=3 SV=1;F1RIR8_PIG Histone acetyltransferase OS=Sus scrofa GN=KAT8 PE=2 SV=1
0	0	81195000	0	0	0		3	3	3	12.9	12.9	12.9	23.836	0	7.2414	202530000	4	13502000	1690800	1140000	3751600	1524400	2554800	2840800	F1RIT0;P68266	F1RIT0	F1RIT0_PIG Glycolipid transfer protein OS=Sus scrofa GN=GLTP PE=1 SV=2
113600000	88269000	0	139330000	55012000	76979000		7	7	7	12.1	12.1	12.1	98.318	0	12.113	426990000	11	12200000	3549100	2347500	539520	3713100	914760	1135900	F1RIT1;I3LF17;F1RLJ0	F1RIT1;I3LF17	F1RIT1_PIG Uncharacterized protein OS=Sus scrofa GN=LOC100623810 PE=3 SV=2;I3LF17_PIG Uncharacterized protein OS=Sus scrofa PE=3 SV=1
152250000	0	0	0	189670000	221050000		4	4	4	51.5	51.5	51.5	14.429	0	6.7783	772270000	7	110320000	18457000	20662000	13305000	13773000	23746000	20380000	F1RIU0	F1RIU0	F1RIU0_PIG Uncharacterized protein OS=Sus scrofa GN=MRPS17 PE=1 SV=1
214420000	178790000	207820000	171240000	202210000	213710000		4	4	4	23.1	23.1	23.1	25.055	0	18.851	997160000	24	76704000	21618000	10061000	11652000	13708000	8472600	11193000	F1RIU1	F1RIU1	F1RIU1_PIG Uncharacterized protein OS=Sus scrofa GN=PSPH PE=1 SV=1
4892400000	7042800000	7874000000	4630200000	6972600000	7708600000		23	23	23	63.1	63.1	63.1	57.97	0	323.31	32236000000	249	1239800000	212080000	215580000	191820000	173750000	237860000	208760000	F1RIU3;I3L9J4;Q29236;I3LM20;I3LT97	F1RIU3;I3L9J4	F1RIU3_PIG Uncharacterized protein OS=Sus scrofa GN=LOC102163415 PE=1 SV=1;I3L9J4_PIG Uncharacterized protein OS=Sus scrofa GN=CCT6A PE=4 SV=1
83915000	0	0	105320000	0	0		2	2	2	24.8	24.8	24.8	15.635	0	4.3285	238490000	9	47699000	16812000	4920600	2501200	18981000	4483400	0	F1RIU9	F1RIU9	F1RIU9_PIG Uncharacterized protein OS=Sus scrofa GN=CHCHD2 PE=1 SV=2
0	0	0	0	0	20222000		2	2	2	14.1	14.1	14.1	17.535	0	3.8066	73879000	6	8208700	3259700	296280	238510	2702600	293360	1418300	F1RIV2	F1RIV2	F1RIV2_PIG Uncharacterized protein OS=Sus scrofa GN=MAFK PE=3 SV=1
0	15878000	0	0	15381000	0		3	3	3	2.3	2.3	2.3	242.66	0.00023624	2.3593	126740000	4	1092600	281020	103190	210840	215120	113140	169240	F1RIV4	F1RIV4	F1RIV4_PIG Uncharacterized protein OS=Sus scrofa GN=INTS1 PE=1 SV=2
49796000	73657000	77410000	63642000	81076000	102640000		3	3	3	30.3	30.3	30.3	13.019	0	11.988	352180000	15	70437000	9288200	17426000	9295700	11262000	11543000	11621000	F1RIW5	F1RIW5	F1RIW5_PIG Uncharacterized protein OS=Sus scrofa GN=PSMG3 PE=1 SV=1
0	0	0	0	20592000	0		1	1	1	19.1	19.1	19.1	10.363	0.0041915	1.5524	36178000	1	7235500	3940500	0	0	0	3295000	0	F1RIX1	F1RIX1	F1RIX1_PIG Uncharacterized protein OS=Sus scrofa GN=COX19 PE=4 SV=1
0	0	0	0	0	23992000		1	1	1	1.9	1.9	1.9	93.435	0	3.4921	52671000	1	1386100	0	0	0	605300	382250	398540	F1RIY2	F1RIY2	F1RIY2_PIG Chloride channel protein OS=Sus scrofa GN=CLCN3 PE=1 SV=2
55150000	90503000	108570000	49828000	78007000	106480000		4	4	4	16.7	16.7	16.7	39.403	0	6.39	387780000	9	18466000	3739000	2405100	3048000	3159100	3127000	2987500	F1RIY4	F1RIY4	F1RIY4_PIG Uncharacterized protein OS=Sus scrofa PE=1 SV=2
0	0	0	0	21687000	0		2	2	2	8.4	8.4	8.4	29.836	0.0060751	1.3818	60778000	2	6077800	2191100	0	844770	0	1735100	1306900	F1RIY6	F1RIY6	F1RIY6_PIG Uncharacterized protein OS=Sus scrofa GN=GET4 PE=4 SV=2
281480000	255410000	215240000	221840000	249240000	225120000		6	6	3	13	13	6.9	99.079	0	40.338	1228900000	34	25080000	6301300	3730100	3030100	4550500	4142900	3325000	F1RIY7;I3LT12	F1RIY7	F1RIY7_PIG Uncharacterized protein OS=Sus scrofa GN=LOC100737805 PE=4 SV=2
0	0	0	0	0	41968000		4	4	4	6.3	6.3	6.3	89.592	0	3.895	52035000	2	1040700	0	230710	182880	0	97287	529830	F1RIY8	F1RIY8	F1RIY8_PIG Uncharacterized protein OS=Sus scrofa GN=LOC100520368 PE=1 SV=2
0	0	0	0	80053000	0		2	2	2	5	5	5	64.492	0	6.431	212210000	0	7317500	1175500	1156700	923500	1129800	2208500	723590	I3LK37;F1RIZ9	I3LK37;F1RIZ9	I3LK37_PIG Polypeptide N-acetylgalactosaminyltransferase OS=Sus scrofa GN=GALNT7 PE=3 SV=1;F1RIZ9_PIG Polypeptide N-acetylgalactosaminyltransferase OS=Sus scrofa GN=GALNT7 PE=3 SV=2
1428500000	1941000000	1915900000	1446500000	1704100000	1931200000		5	3	3	22.5	16.5	16.5	39.376	0	47.972	9981100000	92	433960000	64087000	77598000	70090000	71530000	87201000	63456000	F1RJ25	F1RJ25	F1RJ25_PIG Fructose-bisphosphate aldolase OS=Sus scrofa GN=ALDOC PE=1 SV=2
0	0	0	15504000	0	0		3	3	3	4.5	4.5	4.5	133.27	0.0069174	1.3324	51842000	2	864030	128030	322860	179960	233170	0	0	F1RJ27	F1RJ27	F1RJ27_PIG Uncharacterized protein OS=Sus scrofa GN=SPAG5 PE=4 SV=2
0	0	0	0	0	67882000		1	1	1	3.4	3.4	3.4	39.677	0.0048277	1.5007	111470000	2	8574700	2713900	0	0	2143200	421490	3296100	F1RJ33	F1RJ33	F1RJ33_PIG Galectin OS=Sus scrofa GN=LGALS9 PE=1 SV=2
0	0	0	0	12424000	0		1	1	1	4.8	4.8	4.8	42.742	0	3.4222	20509000	1	2929900	0	1509900	0	0	1420000	0	F1RJ36	F1RJ36	F1RJ36_PIG Uncharacterized protein OS=Sus scrofa PE=4 SV=2
1180000000	614680000	575660000	1326200000	819130000	969750000		16	16	16	9.2	9.2	9.2	317.11	0	37.249	4203800000	43	30027000	1492300	2213200	11209000	1896600	11755000	1460400	F1RJ58;I3LV00	F1RJ58;I3LV00	F1RJ58_PIG Uncharacterized protein OS=Sus scrofa GN=NF1 PE=1 SV=2;I3LV00_PIG Uncharacterized protein OS=Sus scrofa GN=NF1 PE=1 SV=1
98105000	99772000	0	95392000	0	77532000		2	2	2	27	27	27	20.019	0	8.4169	368780000	8	52683000	16368000	9307300	3131300	11211000	4692500	7972300	F1RJ61	F1RJ61	F1RJ61_PIG Uncharacterized protein OS=Sus scrofa GN=COPRS PE=4 SV=1
79639000	155360000	68802000	123380000	161330000	92697000		5	5	5	9.7	9.7	9.7	70.556	0	8.1518	560080000	10	15558000	2220200	4051200	1313800	3035200	4204900	732360	F1RJ62	F1RJ62	F1RJ62_PIG Uncharacterized protein OS=Sus scrofa GN=UTP6 PE=4 SV=1
0	13106000	12563000	0	9921200	12146000		2	2	2	5.2	5.2	5.2	56.948	0	4.6478	60085000	11	2403400	520030	424030	347340	488510	315950	307560	F1RJ64	F1RJ64	F1RJ64_PIG Uncharacterized protein OS=Sus scrofa GN=DIAPH3 PE=4 SV=2
826460000	692270000	685060000	839220000	750560000	567840000		14	14	14	49.3	49.3	49.3	38.418	0	55.029	3556400000	59	169350000	41115000	33616000	21865000	28505000	24565000	19687000	F1RJ74	F1RJ74	F1RJ74_PIG Uncharacterized protein OS=Sus scrofa GN=SUGT1 PE=1 SV=1
0	0	0	31876000	0	0		3	2	2	4.3	3.1	3.1	101.8	0	3.9422	152700000	6	3181200	440370	1105000	246100	599230	505910	284600	F1RJ88	F1RJ88	F1RJ88_PIG Uncharacterized protein OS=Sus scrofa GN=NAA16 PE=4 SV=1
0	0	0	11678000	0	0		1	1	1	7.3	7.3	7.3	14.706	0.00023568	2.323	22926000	2	3821100	1472000	340290	252410	1756400	0	0	F1RJ89	F1RJ89	F1RJ89_PIG Uncharacterized protein OS=Sus scrofa GN=RGCC PE=1 SV=2
24521000000	29005000000	33198000000	23757000000	30371000000	32122000000		18	18	18	80.3	80.3	80.3	23.302	0	323.31	140090000000	388	10007000000	1837700000	1684700000	1603700000	1745900000	1719300000	1415500000	F1RJ93;I3LP06	F1RJ93	F1RJ93_PIG Transgelin OS=Sus scrofa GN=TAGLN2 PE=1 SV=1
0	0	68147000	0	0	0		1	1	1	6.5	6.5	6.5	30.486	0	2.5843	47231000	1	3633100	0	0	3633100	0	0	0	F1RJA8	F1RJA8	F1RJA8_PIG Uncharacterized protein OS=Sus scrofa GN=TPRG1L PE=4 SV=1
250420000	302820000	271120000	201720000	306900000	229120000		7	7	7	12	12	12	90.808	0	16.94	1255700000	31	29203000	5703100	5439100	4140000	4469900	6051200	3399300	F1RJC5	F1RJC5	F1RJC5_PIG Uncharacterized protein OS=Sus scrofa GN=CDK11B PE=1 SV=2
0	0	0	0	0	14077000		2	2	2	14.9	14.9	14.9	22.723	0.0029018	1.7019	81733000	2	7430300	3304000	1685400	1633100	0	0	807770	F1RJC9	F1RJC9	F1RJC9_PIG Uncharacterized protein OS=Sus scrofa GN=SSU72 PE=1 SV=1
46252000	61601000	57165000	57199000	59574000	66922000		2	2	2	14.1	14.1	14.1	17.515	0	4.6509	277250000	8	34657000	5919900	6103900	4768300	6606400	5807900	5450500	F1RJD0	F1RJD0	F1RJD0_PIG Uncharacterized protein OS=Sus scrofa GN=MRPL20 PE=1 SV=2
574560000	783970000	736980000	594240000	758060000	758260000		12	12	12	24.8	24.8	24.8	66.591	0	120.28	3389100000	47	102700000	20034000	21541000	12344000	15905000	20422000	12455000	F1RJE4	F1RJE4	F1RJE4_PIG Uncharacterized protein OS=Sus scrofa GN=LOC100525876 PE=1 SV=2
0	32164000	10345000	0	0	14540000		2	2	2	3.3	3.3	3.3	67.599	0	2.8912	75958000	7	2813300	437070	739490	355800	398000	452430	430480	F1RJE8	F1RJE8	F1RJE8_PIG Uncharacterized protein OS=Sus scrofa GN=CPSF3L PE=1 SV=1
144180000	148500000	149900000	160420000	145590000	135750000		6	6	6	26.9	26.9	26.9	41.464	0	6.4177	714110000	20	34005000	6482200	5940700	5777800	6960100	5394200	3450000	F1RJF7	F1RJF7	F1RJF7_PIG Uncharacterized protein OS=Sus scrofa GN=SDF4 PE=1 SV=2
0	0	0	44839000	0	0		1	1	1	8.5	8.5	8.5	29.882	0.0016055	2.0041	109550000	2	7303300	2791600	0	1814300	2697400	0	0	F1RJG8	F1RJG8	F1RJG8_PIG Uncharacterized protein OS=Sus scrofa GN=C12orf43 PE=1 SV=1
733850000	753920000	881370000	683560000	830510000	926710000		11	11	11	40	40	40	44.678	0	137.35	3781700000	56	222450000	34320000	39932000	39350000	33695000	42213000	32943000	F1RJH2;P79273	F1RJH2;P79273	F1RJH2_PIG Short-chain-specific acyl-CoA dehydrogenase, mitochondrial OS=Sus scrofa GN=ACADS PE=1 SV=2;ACADS_PIG Short-chain specific acyl-CoA dehydrogenase, mitochondrial OS=Sus scrofa GN=ACADS PE=2 SV=1
194760000	193580000	171080000	216440000	159190000	186210000		4	4	4	31.7	31.7	31.7	28.335	0	23.749	916400000	10	61093000	13586000	11421000	7855900	12275000	9636200	6318800	F1RJH3;I3LRH3;F1RND0	F1RJH3	F1RJH3_PIG Uncharacterized protein OS=Sus scrofa GN=UNC119B PE=4 SV=1
0	0	0	0	0	23273000		2	2	2	5	5	5	51.721	0.00046522	2.1704	107880000	2	4315400	1273800	429160	587150	772530	665080	587630	F1RJH8	F1RJH8	F1RJH8_PIG Uncharacterized protein OS=Sus scrofa GN=ASL PE=1 SV=1
470060000	424670000	270230000	386590000	537740000	506320000		10	10	10	38.1	38.1	38.1	32.2	0	177.46	2143900000	43	133990000	34069000	18345000	13648000	28876000	19302000	19753000	F1RJI1	F1RJI1	F1RJI1_PIG Uncharacterized protein OS=Sus scrofa GN=MLEC PE=1 SV=1
78475000	118000000	44235000	64451000	72965000	95370000		6	6	6	18.5	18.5	18.5	57.017	0	13.706	396530000	20	14162000	3434900	2042400	1362900	3227800	3252800	840820	F1RJI2	F1RJI2	F1RJI2_PIG Uncharacterized protein OS=Sus scrofa GN=RABGEF1 PE=1 SV=2
2948000000	3331000000	3764500000	2846900000	3197800000	3553800000		4	4	4	62.4	62.4	62.4	12.247	0	77.979	15690000000	96	2614900000	482120000	435930000	457730000	446180000	412860000	380110000	F1RJI7	F1RJI7	F1RJI7_PIG Cytochrome c oxidase subunit 6A, mitochondrial OS=Sus scrofa GN=COX6A1 PE=1 SV=1
1165400000	638760000	518170000	1142200000	690820000	587250000		10	10	10	46.2	46.2	46.2	25.574	0	28.4	3861100000	50	257410000	54788000	44005000	34575000	54367000	37299000	32376000	F1RJJ0	F1RJJ0	F1RJJ0_PIG Uncharacterized protein OS=Sus scrofa GN=SRSF9 PE=1 SV=1
352380000	308900000	303730000	379260000	336980000	286370000		8	8	8	33.6	33.6	33.6	28.745	0	65.518	1589600000	33	93506000	19064000	12741000	9674700	19310000	18902000	13813000	F1RJJ3	F1RJJ3	F1RJJ3_PIG Uncharacterized protein OS=Sus scrofa GN=SBDS PE=1 SV=1
0	0	0	0	0	6772300		1	1	1	3	3	3	37.683	0.0048362	1.521	60295000	2	3173400	0	956260	0	1010400	981800	224990	F1RJK0	F1RJK0	F1RJK0_PIG 2-methoxy-6-polyprenyl-1,4-benzoquinol methylase, mitochondrial OS=Sus scrofa GN=COQ5 PE=1 SV=2
2177800000	2961600000	3279800000	2228900000	3249100000	3635600000		48	48	48	53.4	53.4	53.4	139.71	0	323.31	14040000000	266	165180000	26175000	29199000	26621000	24697000	32948000	25542000	F1RJK5	F1RJK5	F1RJK5_PIG Uncharacterized protein OS=Sus scrofa PE=1 SV=2
474960000	645270000	683560000	567600000	623650000	741840000		17	17	17	24.8	24.8	24.8	108.8	0	129.66	2972800000	58	61932000	9545800	11555000	8908700	10959000	12690000	8273700	I3LSG1;I3LPB7;F1RJL2	I3LSG1;I3LPB7;F1RJL2	I3LSG1_PIG Uncharacterized protein OS=Sus scrofa GN=GTF2I PE=1 SV=1;I3LPB7_PIG Uncharacterized protein OS=Sus scrofa GN=GTF2I PE=1 SV=1;F1RJL2_PIG Uncharacterized protein OS=Sus scrofa GN=GTF2I PE=1 SV=2
145540000	50192000	44387000	126590000	43581000	34841000		8	8	8	14.4	14.4	14.4	91.078	0	30.642	398740000	27	8483900	4016700	501280	792120	1650800	1300400	222560	F1RJL6	F1RJL6	F1RJL6_PIG Uncharacterized protein OS=Sus scrofa GN=CLIP2 PE=1 SV=2
236650000	252040000	304410000	228880000	244440000	343080000		7	7	7	25.2	25.2	25.2	29.328	0	20.581	1322400000	28	110200000	30542000	13430000	13613000	23117000	15184000	14317000	F1RJM2	F1RJM2	F1RJM2_PIG Endoplasmic reticulum resident protein 29 OS=Sus scrofa GN=ERP29 PE=1 SV=1
213080000	278000000	267630000	216770000	268930000	307620000		11	11	11	15.5	15.5	15.5	113.19	0	27.59	1221200000	33	29076000	3988400	5083600	4750500	4372500	5602700	5278500	F1RJM3;I3LP43	F1RJM3;I3LP43	F1RJM3_PIG Uncharacterized protein OS=Sus scrofa GN=NAA25 PE=1 SV=2;I3LP43_PIG Uncharacterized protein OS=Sus scrofa GN=NAA25 PE=1 SV=1
0	0	0	25206000	0	0		2	2	2	5	5	5	60.674	0	6.6908	30489000	3	1219600	309780	0	0	909800	0	0	K7GN72;F1RJM4	K7GN72;F1RJM4	K7GN72_PIG Uncharacterized protein OS=Sus scrofa GN=TRAFD1 PE=4 SV=1;F1RJM4_PIG Uncharacterized protein OS=Sus scrofa GN=TRAFD1 PE=4 SV=2
305250000	335440000	428530000	286980000	318560000	357640000		5	5	5	27.2	27.2	27.2	33.983	0	24.034	1611600000	24	89533000	15549000	13202000	14963000	13134000	20772000	11912000	F1RJM8	F1RJM8	F1RJM8_PIG Uncharacterized protein OS=Sus scrofa GN=ABHD11 PE=1 SV=1
92922000	103490000	75343000	132090000	94339000	85473000		4	4	4	19.6	19.6	19.6	31.684	0	9.0875	495800000	11	45073000	12555000	6286700	3335800	13753000	5484700	3657800	F1RJN0	F1RJN0	F1RJN0_PIG Uncharacterized protein OS=Sus scrofa GN=WBSCR22 PE=4 SV=1
125540000	91379000	93732000	107060000	61598000	173210000		6	6	6	17.2	17.2	17.2	49.738	0	12.046	533800000	13	19770000	5757200	1462600	2814300	4474500	2272800	2988900	F1RJN4	F1RJN4	F1RJN4_PIG Uncharacterized protein OS=Sus scrofa GN=TBL2 PE=1 SV=1
43241000	74145000	82573000	63632000	75784000	77601000		6	6	5	3.5	3.5	3.5	204.15	0	6.3989	325790000	13	3660600	462150	759430	569270	572500	688800	608420	F1RJP9;I3LC98;I3L676;F1RUH8	F1RJP9;I3LC98;I3L676;F1RUH8	F1RJP9_PIG Uncharacterized protein OS=Sus scrofa GN=KIF13B PE=1 SV=2;I3LC98_PIG Uncharacterized protein OS=Sus scrofa PE=3 SV=1;I3L676_PIG Uncharacterized protein OS=Sus scrofa GN=KIF13A PE=3 SV=1;F1RUH8_PIG Uncharacterized protein OS=Sus scrofa GN=KIF13A
57738000	81792000	101510000	60829000	95351000	123900000		6	6	6	18.4	18.4	18.4	64.731	0	11.917	411270000	14	17136000	3235900	1772000	3531900	2943100	3097100	2556400	F1RJQ5	F1RJQ5	F1RJQ5_PIG Uncharacterized protein OS=Sus scrofa GN=INTS9 PE=1 SV=2
51069000	53400000	44881000	66691000	72613000	82163000		5	5	5	22.2	22.2	22.2	34.561	0	5.8792	295200000	13	14760000	2095200	1813100	1611000	3425500	3401500	2413700	F1RJR2	F1RJR2	F1RJR2_PIG Uncharacterized protein OS=Sus scrofa GN=LOC100156764 PE=1 SV=2
26786000	0	0	0	0	0		1	1	1	4	4	4	30.913	0	3.7395	46510000	4	2906900	1674100	0	0	1232800	0	0	F1RJR9	F1RJR9	F1RJR9_PIG Uncharacterized protein OS=Sus scrofa GN=PBK PE=1 SV=2
1001800000	825090000	929500000	834960000	888010000	881050000		10	9	9	39.4	34.5	34.5	50.121	0	99.327	4374300000	59	230230000	54085000	33680000	32539000	43472000	42328000	24124000	F1RJU9	F1RJU9	F1RJU9_PIG Uncharacterized protein OS=Sus scrofa GN=SEPT8 PE=1 SV=2
169030000	135680000	139190000	151320000	126320000	142090000		8	8	7	16.7	16.7	15.2	82.782	0	23.211	714450000	32	19309000	4875300	3544400	2544900	4097800	2612200	1634800	F1RJV1	F1RJV1	F1RJV1_PIG Kinesin-like protein OS=Sus scrofa GN=KIF3A PE=1 SV=2
528930000	531130000	499720000	430290000	471510000	567690000		16	16	16	17.2	17.2	17.2	153.88	0	39.473	2468700000	59	33817000	6574700	6486000	5422200	6042000	5322500	3969700	F1RJV2	F1RJV2	F1RJV2_PIG Uncharacterized protein OS=Sus scrofa GN=RAD50 PE=1 SV=2
0	0	0	3354200	0	0		1	1	1	2.1	2.1	2.1	65.368	0.0067085	1.3413	8893200	3	423480	179160	48106	52092	144130	0	0	F1RJV4	F1RJV4	F1RJV4_PIG Uncharacterized protein OS=Sus scrofa GN=SLC22A5 PE=4 SV=2
508850000	456640000	535500000	575270000	474820000	628770000		11	11	11	49.7	49.7	49.7	38.233	0	59.617	2598900000	57	129940000	37021000	15943000	15356000	24819000	17283000	19521000	F1RJV5	F1RJV5	F1RJV5_PIG Uncharacterized protein OS=Sus scrofa GN=PDLIM4 PE=1 SV=2
0	0	0	0	0	9440800		1	1	1	1.6	1.6	1.6	64.545	0	2.8995	76572000	1	2640400	757260	420200	285720	597350	374380	205490	F1RJW5	F1RJW5	F1RJW5_PIG Uncharacterized protein OS=Sus scrofa GN=IGSF8 PE=1 SV=1
207840000	172430000	254000000	183650000	125800000	195070000		8	8	8	20.5	20.5	20.5	66.653	0	25.656	899270000	24	33306000	6680600	5182000	6388900	5758300	3769300	5527000	F1RJW8	F1RJW8	F1RJW8_PIG Uncharacterized protein OS=Sus scrofa GN=DCAF8 PE=1 SV=1
5129500000	6237000000	6390400000	5026600000	5796000000	7197200000		47	47	47	47.1	47.1	47.1	138.44	0	323.31	29057000000	288	415090000	82833000	72503000	56099000	75070000	74714000	53874000	F1RJX8	F1RJX8	F1RJX8_PIG Coatomer subunit alpha OS=Sus scrofa GN=COPA PE=1 SV=1
61595000	63875000	55966000	38005000	104400000	62687000		5	5	5	7.3	7.3	7.3	78.643	0	7.4925	313910000	8	10464000	2404900	1471100	921060	1527000	2767200	1372300	F1RJY0	F1RJY0	F1RJY0_PIG Uncharacterized protein OS=Sus scrofa GN=NCSTN PE=1 SV=2
191610000	122490000	98065000	192970000	114570000	73519000		5	5	5	5.8	5.8	5.8	182.22	0	24.147	674330000	28	10876000	3337500	1337500	880320	2859000	1589200	872700	F1RK00	F1RK00	F1RK00_PIG Uncharacterized protein OS=Sus scrofa GN=ZC3H13 PE=4 SV=2
6741100000	8328600000	8633700000	6422800000	7981300000	8535300000		45	45	39	77.9	77.9	69.1	71.414	0	323.31	38043000000	384	1001100000	202740000	169000000	144300000	193580000	169840000	121680000	F1RK02	F1RK02	F1RK02_PIG Uncharacterized protein OS=Sus scrofa GN=LCP1 PE=1 SV=2
215520000	249250000	351520000	229620000	291520000	311770000		8	7	7	21	19.4	19.4	50.304	0	74.654	1312200000	37	50471000	10297000	7708800	7562400	9355700	7003100	8544200	F1RK10;O97580	F1RK10;O97580	F1RK10_PIG Succinate-CoA ligase subunit beta OS=Sus scrofa GN=SUCLA2 PE=1 SV=2;SUCB1_PIG Succinate--CoA ligase [ADP-forming] subunit beta, mitochondrial (Fragment) OS=Sus scrofa GN=SUCLA2 PE=2 SV=1
0	0	0	0	0	11610000		2	2	2	10.9	10.9	10.9	30.061	0	4.1792	45605000	9	3508100	466270	696460	681340	516740	583560	563730	Q52N47;F1RK12	Q52N47;F1RK12	ITM2B_PIG Integral membrane protein 2B OS=Sus scrofa GN=ITM2B PE=2 SV=1;F1RK12_PIG Integral membrane protein 2B OS=Sus scrofa GN=ITM2B PE=1 SV=2
18756000	21124000	0	20945000	21188000	32276000		3	2	2	8	5.9	5.9	39.183	0	3.4839	101040000	8	5317700	907030	930540	459780	1063800	972120	984400	F1RK18	F1RK18	F1RK18_PIG Uncharacterized protein OS=Sus scrofa GN=CAB39L PE=1 SV=2
0	0	0	0	8885900	0		1	1	1	4.9	4.9	4.9	34.206	0	3.2285	40997000	2	3153600	509770	1025000	734570	337410	546860	0	F1RK19	F1RK19	F1RK19_PIG Uncharacterized protein OS=Sus scrofa GN=PHF11 PE=4 SV=2
581970000	639560000	731790000	610940000	677990000	904190000		10	10	10	50.6	50.6	50.6	35.693	0	78.892	3380700000	51	338070000	78759000	62097000	32346000	58022000	61222000	45629000	F1RK23	F1RK23	F1RK23_PIG Uncharacterized protein OS=Sus scrofa PE=1 SV=2
0	17235000	0	0	19816000	17178000		2	2	2	2	2	2	96.313	0.00023815	2.4519	63797000	5	1275900	214660	271790	109610	139680	324460	215740	K7GS71;F1RK31;F1RTC4;K7GRC5	K7GS71;F1RK31;F1RTC4;K7GRC5	K7GS71_PIG Uncharacterized protein OS=Sus scrofa GN=INTS6L PE=4 SV=1;F1RK31_PIG Uncharacterized protein OS=Sus scrofa GN=INTS6 PE=4 SV=2;F1RTC4_PIG Uncharacterized protein OS=Sus scrofa GN=INTS6L PE=4 SV=2;K7GRC5_PIG Uncharacterized protein OS=Sus scrofa G
1229400000	1472400000	1618600000	1240700000	1613000000	1450700000		24	24	24	43.9	43.9	43.9	79.77	0	199.42	7065600000	120	168230000	40788000	31172000	23117000	28487000	27610000	17055000	F1RK45	F1RK45	F1RK45_PIG Uncharacterized protein OS=Sus scrofa GN=TRAP1 PE=1 SV=2
0	0	10507000	0	0	0		2	2	2	0.8	0.8	0.8	264.85	0.0054514	1.4328	29229000	1	369980	50458	151330	92175	0	39577	36442	F1RK46;K7GSJ7	F1RK46;K7GSJ7	F1RK46_PIG Uncharacterized protein OS=Sus scrofa GN=CREBBP PE=4 SV=2;K7GSJ7_PIG Uncharacterized protein (Fragment) OS=Sus scrofa GN=CREBBP PE=4 SV=1
0	0	0	0	54956000	0		2	2	2	16.9	16.9	16.9	13.71	0	4.0573	67003000	6	9571900	1254700	255400	256030	1350400	6281100	174330	F1RK50;F1SNA3	F1RK50;F1SNA3	F1RK50_PIG Uncharacterized protein OS=Sus scrofa PE=1 SV=1;F1SNA3_PIG Uncharacterized protein OS=Sus scrofa PE=4 SV=1
194850000	227450000	329960000	186650000	225820000	292460000		8	8	8	17.1	17.1	17.1	99.988	0	26.489	1189000000	23	33029000	7189300	6054400	5044100	5979600	3790500	4971200	F1RK53	F1RK53	F1RK53_PIG Coronin OS=Sus scrofa GN=LOC100513346 PE=1 SV=2
0	0	0	0	33255000	0		3	3	3	13.4	13.4	13.4	33.097	0	2.8156	55654000	3	3975300	0	0	1126500	89681	1900400	858680	F1RK56	F1RK56	F1RK56_PIG Uncharacterized protein OS=Sus scrofa GN=NMRAL1 PE=1 SV=1
201880000	204170000	254420000	243770000	262050000	233360000		5	5	5	26.6	26.6	26.6	35.726	0	32.554	1106000000	24	65061000	12651000	7185900	11152000	9554800	14225000	10293000	F1RK58	F1RK58	F1RK58_PIG Uncharacterized protein OS=Sus scrofa GN=HMOX2 PE=1 SV=1
72090000	56686000	68744000	78659000	58710000	44243000		4	4	4	22.3	22.3	22.3	24.031	0	6.7849	330510000	15	33051000	13146000	2583900	2741200	9676400	2651500	2252300	F1RK59	F1RK59	F1RK59_PIG Uncharacterized protein OS=Sus scrofa GN=MRPL40 PE=1 SV=1
0	0	0	0	0	8265200		1	1	1	4.4	4.4	4.4	29.581	0.007945	1.2779	47910000	3	5323300	1103200	1114500	621930	1256900	647090	579690	K7GSC7;K7GMQ5;K7GSB7;F1RK60	K7GSC7;K7GMQ5;K7GSB7;F1RK60	K7GSC7_PIG Uncharacterized protein (Fragment) OS=Sus scrofa GN=CDC45 PE=4 SV=1;K7GMQ5_PIG Uncharacterized protein (Fragment) OS=Sus scrofa GN=CDC45 PE=4 SV=1;K7GSB7_PIG Uncharacterized protein OS=Sus scrofa GN=CDC45 PE=4 SV=1;F1RK60_PIG Uncharacterized pro
309450000	634960000	764130000	304930000	541620000	593160000		9	9	9	40.4	40.4	40.4	34.454	0	66.324	2427400000	42	173380000	24441000	27812000	30987000	14222000	38816000	37105000	F1RK61	F1RK61	F1RK61_PIG Uncharacterized protein OS=Sus scrofa GN=UFD1L PE=1 SV=1
63643000	66333000	67903000	99735000	0	64576000		2	2	2	36.2	36.2	36.2	12.215	0	6.0591	321360000	9	45908000	4968300	6667100	6884000	18814000	3702900	4871900	F1RK62	F1RK62	F1RK62_PIG Uncharacterized protein OS=Sus scrofa GN=C22orf39 PE=4 SV=1
20610000	0	0	0	0	0		2	2	2	4	4	4	72.214	0	3.6324	84734000	3	2492200	606180	452570	453260	330240	391780	258150	F1RK68	F1RK68	F1RK68_PIG Uncharacterized protein OS=Sus scrofa GN=ANKS3 PE=4 SV=2
562430000	571400000	328630000	509060000	660680000	388620000		6	6	6	17.5	17.5	17.5	33.702	0	13.35	2621300000	26	154200000	30106000	29497000	14877000	28535000	34287000	16893000	F1RK74	F1RK74	F1RK74_PIG Uncharacterized protein OS=Sus scrofa GN=SLC25A1 PE=1 SV=2
0	0	0	0	0	43395000		1	1	1	7	7	7	32.427	0	7.9829	159670000	4	7983400	1178600	1568400	1839100	1038000	989750	1369600	F1RK77	F1RK77	F1RK77_PIG Uncharacterized protein OS=Sus scrofa GN=ROGDI PE=1 SV=1
23186000	0	0	0	0	0		2	2	2	4.5	4.5	4.5	91.515	0.00046631	2.2066	83064000	3	2129900	594500	425630	328550	213960	567210	0	I3LBZ5;F1RK83	I3LBZ5;F1RK83	I3LBZ5_PIG Uncharacterized protein OS=Sus scrofa GN=SCARF2 PE=4 SV=1;F1RK83_PIG Uncharacterized protein OS=Sus scrofa GN=SCARF2 PE=4 SV=1
70260000	133230000	98409000	118380000	124060000	103390000		4	4	4	11.8	11.8	11.8	60.557	0	12.409	531990000	21	19000000	2127300	2051100	2690900	4805000	4798600	2526500	F1RK86;I3LMN3	F1RK86;I3LMN3	F1RK86_PIG Uncharacterized protein OS=Sus scrofa GN=GLYR1 PE=1 SV=2;I3LMN3_PIG Uncharacterized protein OS=Sus scrofa GN=GLYR1 PE=1 SV=1
740960000	337350000	319320000	423270000	330200000	270970000		23	23	23	18.4	18.4	18.4	203.48	0	40.891	2040100000	60	18716000	5453900	2746600	1889400	3704300	3422600	1499500	F1RK90	F1RK90	F1RK90_PIG Uncharacterized protein OS=Sus scrofa GN=PPL PE=1 SV=2
0	0	0	0	0	4559300		1	1	1	2.5	2.5	2.5	94.544	0.0091373	1.1955	10351000	2	220240	67906	91104	0	0	0	61234	F1RKA3	F1RKA3	F1RKA3_PIG Uncharacterized protein OS=Sus scrofa GN=LZTR1 PE=4 SV=2
143040000	55365000	22522000	138450000	54724000	37169000		1	1	1	2.1	2.1	2.1	124.03	0	6.1902	396130000	18	11003000	4031600	1203800	417560	3485700	1225500	639290	F1RKB5	F1RKB5	F1RKB5_PIG Uncharacterized protein OS=Sus scrofa GN=LOC100512219 PE=4 SV=2
20198000	0	0	18550000	0	0		2	2	2	4.5	4.5	4.5	50.591	0	4.1967	90258000	4	3760800	818070	840830	378160	718680	594160	410860	F1RKB6	F1RKB6	F1RKB6_PIG Uncharacterized protein OS=Sus scrofa GN=NSUN5 PE=4 SV=2
4674700000	6898400000	7868500000	3914900000	6747900000	6907200000		12	12	12	16.5	16.5	16.5	112.06	0	28.848	31118000000	39	518630000	51988000	93477000	117480000	49026000	117690000	88967000	F1RKC0	F1RKC0	F1RKC0_PIG Uncharacterized protein OS=Sus scrofa GN=HIP1 PE=1 SV=1
80410000	88896000	0	0	92561000	0		2	2	2	5.8	5.8	5.8	58.134	0	5.7168	406140000	8	19340000	4097100	3653200	2494700	3016900	3071900	3006200	F1RKC7	F1RKC7	F1RKC7_PIG Uncharacterized protein OS=Sus scrofa GN=PLBD2 PE=1 SV=2
1814100000	1501900000	1562000000	1695900000	1444400000	1476600000		13	13	13	54.7	54.7	54.7	34.853	0	178.03	7716900000	87	593610000	145910000	85119000	86848000	111760000	89976000	73992000	F1RKC9	F1RKC9	F1RKC9_PIG Uncharacterized protein OS=Sus scrofa GN=SDSL PE=1 SV=1
95594000	111010000	89192000	116180000	109030000	99249000		4	4	4	5.6	5.6	5.6	107.54	0	12.063	543210000	13	11086000	3790700	1530200	857370	2910200	1177400	819960	F1RKD1	F1RKD1	F1RKD1_PIG Uncharacterized protein OS=Sus scrofa GN=RBM19 PE=4 SV=2
0	0	0	22814000	0	0		1	1	1	8.5	8.5	8.5	29.387	0	8.1149	56670000	1	3541800	0	1180300	1074900	1286700	0	0	F1RKF7	F1RKF7	F1RKF7_PIG Uncharacterized protein OS=Sus scrofa GN=LOC106504093 PE=4 SV=2
0	0	0	10361000	0	0		2	2	2	3.7	3.7	3.7	122.75	0	6.7177	24775000	2	450450	239430	41031	0	169990	0	0	F1RKF9	F1RKF9	F1RKF9_PIG Uncharacterized protein OS=Sus scrofa GN=CUX1 PE=1 SV=2
0	0	0	0	26974000	0		1	1	1	12.4	12.4	12.4	20.905	0	3.3721	148380000	4	14838000	3275900	0	4780400	4623500	2158000	0	F1RKG2	F1RKG2	F1RKG2_PIG Uncharacterized protein OS=Sus scrofa GN=IFT22 PE=1 SV=1
138880000	145050000	156440000	108490000	163360000	163670000		8	8	8	29.9	29.9	29.9	40.062	0	36.108	701650000	18	29235000	7023900	3952500	3048500	4517900	5316200	5376300	F1RKG3	F1RKG3	F1RKG3_PIG Uncharacterized protein OS=Sus scrofa GN=RFC5 PE=1 SV=1
9648000000	8469900000	9932200000	9249100000	7359300000	8449400000		11	11	11	70.1	70.1	70.1	20.971	0	192.12	42945000000	178	3303500000	557940000	579540000	625010000	533320000	500580000	507100000	F1RKG8	F1RKG8	F1RKG8_PIG Uncharacterized protein OS=Sus scrofa GN=PEBP1 PE=1 SV=1
2922900000	5374300000	6894800000	2464400000	4662300000	4798000000		7	7	7	72.2	72.2	72.2	13.725	0	231.66	21369000000	57	3052800000	472060000	590890000	653270000	371510000	502720000	462330000	F1RKI3	F1RKI3	F1RKI3_PIG Uncharacterized protein OS=Sus scrofa GN=HINT1 PE=1 SV=1
1001800000	1220300000	1433500000	941860000	1172000000	1282600000		8	8	8	35	35	35	39.732	0	154.44	5479200000	47	304400000	33428000	67364000	46033000	40466000	65875000	51233000	F1RKI9	F1RKI9	F1RKI9_PIG Uncharacterized protein OS=Sus scrofa GN=PSMD8 PE=1 SV=1
0	0	0	0	87984000	0		1	1	1	8.3	8.3	8.3	34.327	0	3.5929	227340000	1	25260000	7662700	4275700	0	5500500	7821400	0	F1RKJ4	F1RKJ4	F1RKJ4_PIG Uncharacterized protein OS=Sus scrofa GN=YIF1B PE=1 SV=2
0	33804000	0	0	0	0		2	2	2	4.1	4.1	4.1	91.736	0	2.6454	115730000	2	2822700	475660	664460	499440	270790	433740	478610	F1RKJ6	F1RKJ6	F1RKJ6_PIG Uncharacterized protein OS=Sus scrofa PE=4 SV=2
115160000	229350000	240840000	93398000	212500000	212630000		5	5	5	24.9	24.9	24.9	32.104	0	15.483	870240000	21	62160000	10204000	14262000	14527000	8842900	7494500	6830600	F1RKJ9	F1RKJ9	F1RKJ9_PIG Uncharacterized protein OS=Sus scrofa GN=ISOC1 PE=1 SV=1
0	0	0	0	0	34721000		2	2	2	3.2	3.2	3.2	130.48	0	2.565	151060000	4	3021200	1011200	501750	248840	821120	0	438340	F1RKK2	F1RKK2	F1RKK2_PIG Uncharacterized protein OS=Sus scrofa GN=SLC12A2 PE=1 SV=1
164720000	271250000	329540000	126370000	281740000	287710000		7	7	7	22.1	22.1	22.1	44.203	0	49.559	1125600000	28	102320000	13509000	21679000	19394000	7865600	22232000	17644000	F1RKK5	F1RKK5	F1RKK5_PIG Uncharacterized protein OS=Sus scrofa GN=PRRC1 PE=1 SV=2
6402700000	6352700000	6387900000	6307300000	6641800000	5107400000		34	34	33	52.9	52.9	51.2	66.485	0	323.31	31190000000	287	891140000	208060000	138490000	116420000	189610000	138770000	99797000	F1RKM0	F1RKM0	F1RKM0_PIG Uncharacterized protein OS=Sus scrofa GN=LMNB1 PE=1 SV=2
2288200000	2333100000	2900400000	2231200000	2117100000	2556800000		16	16	16	50	50	50	47.071	0	278.4	11557000000	101	608250000	109150000	105350000	115300000	102060000	90597000	85784000	F1RKM1	F1RKM1	F1RKM1_PIG Uncharacterized protein OS=Sus scrofa GN=ALDH7A1 PE=1 SV=2
0	0	177140000	0	275740000	0		6	6	6	18	18	18	44.354	0	9.8182	667590000	12	33379000	4463700	2959600	6921200	3133400	10127000	5774700	F1RKM4	F1RKM4	F1RKM4_PIG Uncharacterized protein OS=Sus scrofa GN=PHAX PE=1 SV=1
762420000	845570000	915920000	800670000	840390000	881900000		17	17	17	38.5	38.5	38.5	59.234	0	108.16	4062700000	69	145100000	32005000	21925000	20795000	24249000	26659000	19465000	F1RKQ4	F1RKQ4	TKFC_PIG Triokinase/FMN cyclase OS=Sus scrofa GN=TKFC PE=1 SV=2
802910000	862130000	870850000	782550000	756270000	724630000		9	9	9	23.8	23.8	23.8	51.139	0	65.369	3877300000	78	204070000	41822000	38573000	29528000	35931000	33540000	24672000	F1RKQ8	F1RKQ8	F1RKQ8_PIG Uncharacterized protein OS=Sus scrofa GN=CPSF7 PE=1 SV=1
126610000	154240000	169290000	108680000	115580000	193020000		4	4	4	30.1	30.1	30.1	19.597	0	17.716	681820000	22	68182000	12328000	12329000	11270000	9520300	11102000	11633000	F1RKQ9	F1RKQ9	F1RKQ9_PIG Succinate dehydrogenase assembly factor 2, mitochondrial OS=Sus scrofa GN=SDHAF2 PE=1 SV=1
624350000	740990000	514520000	560550000	661240000	544040000		8	8	8	34.2	34.2	34.2	42.402	0	53.405	2939700000	36	146990000	34084000	27930000	21738000	18586000	27372000	17277000	F1RKS3	F1RKS3	F1RKS3_PIG Flap endonuclease 1 OS=Sus scrofa GN=FEN1 PE=1 SV=1
98016000	0	63453000	68768000	73900000	52606000		4	4	4	13.7	13.7	13.7	52.286	0	3.2879	284550000	7	16738000	4034200	69628	3756900	1404100	3783600	3689900	F1RKS7	F1RKS7	F1RKS7_PIG Uncharacterized protein OS=Sus scrofa GN=FADS2 PE=1 SV=2
1565600000	1535500000	1468000000	1510800000	1870100000	1484400000		14	14	14	48.1	48.1	48.1	39.631	0	114.68	7595000000	100	345230000	64764000	63329000	47538000	58673000	67927000	42999000	F1RKU0;P56471	F1RKU0	F1RKU0_PIG Isocitrate dehydrogenase [NAD] subunit, mitochondrial OS=Sus scrofa GN=IDH3A PE=1 SV=1
532850000	486960000	540620000	458060000	474040000	502210000		6	6	6	36.2	36.2	36.2	31.752	0	51.839	2400700000	40	150050000	31864000	25600000	25201000	24222000	24040000	19120000	F1RKU4	F1RKU4	F1RKU4_PIG Uncharacterized protein OS=Sus scrofa GN=WDR61 PE=1 SV=2
0	0	0	0	0	0		1	1	1	1.8	1.8	1.8	49.679	0	2.6036	0	2	0	0	0	0	0	0	0	F1RKV4	F1RKV4	F1RKV4_PIG Uncharacterized protein OS=Sus scrofa GN=TFAP2D PE=4 SV=1
25444000	0	0	20009000	0	0		3	3	3	5.4	5.4	5.4	82.728	0.00023507	2.2933	87708000	8	2370500	560770	325940	269820	602480	324110	287360	F1RKV6	F1RKV6	F1RKV6_PIG Uncharacterized protein OS=Sus scrofa GN=SUZ12 PE=4 SV=2
0	45956000	44541000	37727000	37176000	40269000		2	2	2	7.8	7.8	7.8	49.107	0	15.399	180080000	8	9477700	1249300	1919800	1832600	1419300	1640900	1415800	F1RKV7	F1RKV7	F1RKV7_PIG Cytokine receptor-like factor 3 OS=Sus scrofa GN=CRLF3 PE=1 SV=2
0	0	0	0	0	59249000		3	3	3	14.2	14.2	14.2	42.003	0	7.1146	205820000	2	10833000	1288600	2632700	1949700	1191400	1802100	1968400	F1RKW0	F1RKW0	F1RKW0_PIG Uncharacterized protein OS=Sus scrofa GN=TEFM PE=4 SV=2
74846000	81194000	0	120110000	81445000	80440000		7	7	6	13.3	13.3	11.5	71.203	0	15.365	402870000	21	13892000	3490800	2030500	1060900	3866200	1932000	1511700	F1RKW4	F1RKW4	F1RKW4_PIG Mitochondrial Rho GTPase OS=Sus scrofa GN=RHOT1 PE=1 SV=2
0	42727000	72217000	0	63565000	80145000		4	4	4	12.4	12.4	12.4	44.418	0	8.6454	230680000	8	13570000	1401100	1915200	3423700	1201900	3041500	2586100	F1RKW6	F1RKW6	F1RKW6_PIG Uncharacterized protein OS=Sus scrofa GN=C17orf75 PE=1 SV=2
1477000000	1861000000	1851300000	1167300000	1467600000	1694500000		7	7	7	13.8	13.8	13.8	49.779	0	75.09	7516300000	57	501090000	79936000	102980000	89149000	67096000	89516000	72408000	F1RKW7	F1RKW7	F1RKW7_PIG Uncharacterized protein OS=Sus scrofa GN=ZNF207 PE=1 SV=2
2096700000	2878400000	3152800000	2377600000	2737400000	3119600000		15	15	15	44.6	44.6	44.6	44.238	0	169.5	13181000000	164	549220000	90457000	97862000	95445000	88168000	94784000	82509000	F1RKW8	F1RKW8	F1RKW8_PIG Uncharacterized protein OS=Sus scrofa GN=PSMD11 PE=1 SV=1
1164700000	1450600000	1611000000	1135800000	1567500000	1667600000		29	29	29	37.4	37.4	37.4	110.35	0	145.02	6831400000	129	113860000	20903000	20343000	17175000	18848000	19414000	17174000	F1RKW9	F1RKW9	F1RKW9_PIG Uncharacterized protein OS=Sus scrofa GN=MYO1D PE=1 SV=2
634100000	782230000	932480000	600800000	705230000	760330000		11	11	11	47.9	47.9	47.9	33.796	0	51.186	3541300000	79	221330000	43612000	34609000	37365000	32413000	40805000	32526000	F1RKX9	F1RKX9	F1RKX9_PIG Uncharacterized protein OS=Sus scrofa GN=CRKL PE=1 SV=1
0	0	0	0	0	26730000		1	1	1	5.7	5.7	5.7	24.488	0	3.2774	89483000	5	8948300	1587400	1234500	1048500	1542400	1848300	1687300	F1RKY0	F1RKY0	F1RKY0_PIG Uncharacterized protein OS=Sus scrofa GN=TMEM186 PE=1 SV=1
273000000	242340000	206380000	210910000	213930000	254310000		6	6	6	35.3	35.3	35.3	28.683	0	13.051	1142100000	11	81576000	18415000	10578000	10693000	17989000	14075000	9824500	F1RKY1	F1RKY1	F1RKY1_PIG Uncharacterized protein OS=Sus scrofa GN=SNAP29 PE=1 SV=1
0	0	0	37058000	16138000	0		5	5	5	4	4	4	235.44	0	3.945	191590000	4	1651600	290000	373170	376740	334750	70098	206860	F1RKY3	F1RKY3	F1RKY3_PIG Uncharacterized protein OS=Sus scrofa GN=PI4KA PE=1 SV=2
120190000	130630000	157450000	116020000	124590000	0		5	5	5	48.5	48.5	48.5	15.573	0	8.6395	573500000	7	57350000	14004000	9535400	9114100	15188000	7256500	2251600	F1RKY8	F1RKY8	F1RKY8_PIG Phosphomannomutase OS=Sus scrofa PE=1 SV=1
719970000	883880000	1143900000	740590000	953840000	971660000		28	28	28	39.9	39.9	39.9	128.5	0	148.63	4264100000	91	66627000	10433000	11940000	13036000	10245000	11709000	9263200	F1RKZ6	F1RKZ6	F1RKZ6_PIG Uncharacterized protein OS=Sus scrofa GN=USP7 PE=1 SV=2
0	0	0	0	0	1994400		1	1	1	3.3	3.3	3.3	58.758	0.0050317	1.4747	15113000	4	503760	195870	46190	45193	174540	0	41963	F1RL00	F1RL00	F1RL00_PIG Uncharacterized protein OS=Sus scrofa GN=PPIL2 PE=1 SV=1
875130000	1258700000	1568000000	777550000	1073800000	1548600000		13	13	13	52.6	52.6	52.6	37.973	0	162.05	5518800000	83	275940000	45690000	53184000	53117000	31808000	43254000	48890000	F1RL02;K7GLK3;K7GPA8	F1RL02;K7GLK3	F1RL02_PIG Mitogen-activated protein kinase OS=Sus scrofa GN=MAPK1 PE=1 SV=2;K7GLK3_PIG Uncharacterized protein OS=Sus scrofa GN=MAPK1 PE=1 SV=1
293010000	196780000	205340000	263970000	156280000	185570000		8	8	8	23.5	23.5	23.5	47.632	0	16.304	1063400000	43	53170000	13548000	8447300	7230500	12647000	3475400	7822900	F1RL04	F1RL04	F1RL04_PIG Uncharacterized protein OS=Sus scrofa GN=PPM1F PE=1 SV=1
115460000	90611000	120830000	93939000	73574000	105190000		8	8	8	14.7	14.7	14.7	96.361	0	15.236	470810000	17	10235000	1890200	1580900	2036700	1676100	1060800	1990400	F1RL05	F1RL05	F1RL05_PIG DNA topoisomerase OS=Sus scrofa GN=TOP3B PE=3 SV=1
122360000	168650000	148150000	112300000	160260000	150070000		4	4	4	7	7	7	110.08	0	6.5092	681090000	9	14189000	2652400	2375800	2529200	2114400	2380000	2137600	F1RL26	F1RL26	F1RL26_PIG Uncharacterized protein OS=Sus scrofa GN=ZC3H7A PE=4 SV=2
0	0	0	17340000	0	0		1	1	1	14.6	14.6	14.6	27.06	0	2.9962	15647000	1	1955800	0	0	0	1955800	0	0	F1RL37	F1RL37	F1RL37_PIG Glutathione S-transferase theta-1 OS=Sus scrofa GN=LOC100153094 PE=1 SV=1
1189800000	1137000000	1319000000	1190000000	1226400000	1390500000		8	8	8	62.7	62.7	62.7	12.888	0	30.972	5936800000	47	848120000	154920000	156220000	127320000	141220000	148270000	120170000	F1RL38	F1RL38	F1RL38_PIG Uncharacterized protein OS=Sus scrofa GN=DDT PE=1 SV=2
139970000	0	211010000	156890000	185190000	184300000		4	4	4	30	30	30	30.358	0	12.245	748450000	10	57573000	14178000	4166100	13120000	8247200	9139200	8722700	F1RL45;P80387	F1RL45;P80387	F1RL45_PIG 5-AMP-activated protein kinase subunit beta-1 OS=Sus scrofa GN=PRKAB1 PE=4 SV=2;AAKB1_PIG 5-AMP-activated protein kinase subunit beta-1 (Fragment) OS=Sus scrofa GN=PRKAB1 PE=1 SV=1
67807000	0	0	83078000	0	0		4	4	4	3.9	3.9	3.9	185.6	0	6.4222	208670000	7	2045700	701130	242940	147860	702160	153270	98382	I3LEU7;F1RL46	I3LEU7;F1RL46	I3LEU7_PIG Uncharacterized protein OS=Sus scrofa GN=CIT PE=4 SV=1;F1RL46_PIG Uncharacterized protein OS=Sus scrofa GN=CIT PE=4 SV=1
0	0	0	0	0	5147700		1	1	1	3.7	3.7	3.7	36.539	0.0006914	2.0507	28016000	4	1556500	384140	173220	0	649840	168740	180520	F1RL47	F1RL47	F1RL47_PIG Uncharacterized protein OS=Sus scrofa PE=3 SV=2
400900000	319960000	256410000	611930000	238770000	235660000		13	13	13	13.8	13.8	13.8	136.8	0	76.064	1713000000	39	27629000	7549800	3922400	3876300	5842000	4187900	2250800	F1RL66	F1RL66	F1RL66_PIG Uncharacterized protein OS=Sus scrofa GN=TCOF1 PE=1 SV=2
547280000	503020000	457680000	537190000	645310000	493880000		10	10	10	26	26	26	44.585	0	33.595	2638500000	41	138870000	33191000	18178000	19400000	30905000	20136000	17057000	F1RL80	F1RL80	F1RL80_PIG Branched-chain-amino-acid aminotransferase OS=Sus scrofa GN=BCAT2 PE=1 SV=2
1063100000	1288100000	1660000000	1118000000	1300100000	1619000000		8	8	8	34.6	34.6	34.6	49.25	0	74.055	6400300000	51	320010000	53014000	56587000	60177000	55005000	50257000	44973000	F1RL85	F1RL85	F1RL85_PIG Uncharacterized protein OS=Sus scrofa GN=GRWD1 PE=4 SV=1
951060000	661030000	405340000	1032800000	678240000	388170000		2	2	2	2	2	2	143.25	0.008742	1.2141	3535600000	5	60958000	17947000	7282600	4683700	19313000	8237100	3494800	F1RL86	F1RL86	F1RL86_PIG Uncharacterized protein OS=Sus scrofa GN=GRIN2D PE=3 SV=2
100940000	81473000	93984000	85765000	0	74967000		4	4	4	13.6	13.6	13.6	54.297	0	23.628	378450000	9	19918000	5414000	4326900	2587600	3103300	1298400	3188300	F1RL93	F1RL93	F1RL93_PIG Uncharacterized protein OS=Sus scrofa GN=PCYOX1L PE=1 SV=1
0	0	0	0	2653200	0		1	1	1	4	4	4	24.958	0.0039726	1.554	14378000	3	1437800	0	236890	184080	804580	212270	0	F1RL94	F1RL94	F1RL94_PIG GrpE protein homolog OS=Sus scrofa GN=GRPEL2 PE=3 SV=1
296630000	281710000	264740000	290500000	252440000	319790000		14	14	14	25	25	25	100.76	0	55.615	1367000000	43	28479000	6095600	4606800	4106300	5083100	4296600	4290700	F1RL99	F1RL99	F1RL99_PIG DNA ligase OS=Sus scrofa GN=LIG1 PE=3 SV=1
967380000	1183000000	1431200000	1257000000	1151900000	1198900000		18	18	18	73.2	73.2	73.2	33.291	0	272.51	5858900000	96	325490000	71898000	49101000	53793000	60086000	45670000	44947000	F1RLB6;F1SAT6	F1RLB6	F1RLB6_PIG Uncharacterized protein OS=Sus scrofa GN=NAPA PE=1 SV=2
80804000	78147000	71998000	60160000	41985000	94774000		3	3	3	27.2	27.2	27.2	22.932	0	14.999	344010000	19	28667000	7001100	4462800	3851700	5704800	2622300	5024400	F1RLE1	F1RLE1	F1RLE1_PIG Uncharacterized protein OS=Sus scrofa GN=COMMD10 PE=4 SV=1
704050000	800150000	777190000	783730000	986130000	1012400000		5	5	5	28.9	28.9	28.9	25.35	0	25.746	4094600000	27	341210000	64499000	50971000	49595000	65259000	62296000	48595000	F1RLE5	F1RLE5	F1RLE5_PIG Uncharacterized protein OS=Sus scrofa GN=TMED7 PE=1 SV=1
0	47038000	0	0	0	0		3	3	3	4	4	4	129.47	0	3.4434	98832000	1	1647200	64745	631800	328010	63718	162180	396750	F1RLG0	F1RLG0	F1RLG0_PIG Uncharacterized protein OS=Sus scrofa GN=YTHDC2 PE=4 SV=2
504290000	119050000	120640000	606350000	184840000	83701000		4	4	4	21.7	21.7	21.7	21.401	0	23.085	1418100000	16	202590000	71770000	20331000	10345000	66299000	23165000	10677000	F1RLG5	F1RLG5	F1RLG5_PIG Receptor expression-enhancing protein OS=Sus scrofa GN=REEP5 PE=1 SV=1
2134200000	2889000000	3061500000	2156400000	2837100000	2395700000		7	7	7	68.6	68.6	68.6	10.156	0	149.3	12330000000	82	1761500000	310590000	315440000	276270000	295770000	312040000	251350000	F1RLH7	F1RLH7	F1RLH7_PIG Uncharacterized protein OS=Sus scrofa GN=COX6B PE=1 SV=2
237630000	265400000	168950000	228920000	239330000	271350000		12	12	12	21.7	21.7	21.7	105.65	0	67.095	1141500000	26	24816000	4367500	5004800	2162700	5268500	4619200	3393700	F1RLI4	F1RLI4	F1RLI4_PIG Uncharacterized protein OS=Sus scrofa GN=WDR36 PE=4 SV=2
0	0	0	12410000	0	0		1	1	1	5	5	5	51.49	0	9.8366	26245000	3	1192900	683910	0	0	509030	0	0	F1RLI9	F1RLI9	F1RLI9_PIG Uncharacterized protein OS=Sus scrofa GN=SHPK PE=1 SV=2
327120000	273240000	269960000	328540000	232150000	258190000		5	5	5	19.9	19.9	19.9	38.248	0	122.43	1397800000	24	155310000	40156000	23496000	17348000	36166000	21420000	16724000	F1RLJ4	F1RLJ4	F1RLJ4_PIG Uncharacterized protein OS=Sus scrofa GN=SCAMP3 PE=1 SV=2
235340000	101120000	94285000	162090000	125930000	86651000		6	6	6	14.4	14.4	14.4	81.461	0	20.621	651080000	26	15141000	3458000	2307200	2267500	2212200	3202200	1694300	F1RLL1;I3LUJ0;I3LMB2	F1RLL1;I3LUJ0	F1RLL1_PIG Uncharacterized protein OS=Sus scrofa PE=4 SV=2;I3LUJ0_PIG Uncharacterized protein OS=Sus scrofa GN=LOC100737702 PE=4 SV=1
44952000	0	0	0	0	0		3	3	3	4.7	4.7	4.7	161.21	0	10.489	181210000	8	2183200	541590	276460	542470	334710	293420	194570	F1RLL9	F1RLL9	F1RLL9_PIG Uncharacterized protein OS=Sus scrofa GN=COL4A2 PE=1 SV=2
746830000	366090000	462670000	526100000	432210000	303590000		4	4	4	4.2	4.2	4.2	156.02	0	17.593	2527700000	17	34158000	12572000	2108500	1492800	13409000	3310000	1265800	F1RLM1	F1RLM1	F1RLM1_PIG Uncharacterized protein OS=Sus scrofa GN=COL4A1 PE=1 SV=2
74189000	92767000	82358000	73556000	100950000	86965000		6	6	6	18.8	18.8	18.8	52.196	0	7.5208	419050000	12	19048000	4845900	2780500	2251400	3240600	3924000	2005300	F1RX98;I3LKD4;F1RLM2	F1RX98;I3LKD4;F1RLM2	F1RX98_PIG Uncharacterized protein OS=Sus scrofa GN=LOC100153122 PE=4 SV=2;I3LKD4_PIG Uncharacterized protein OS=Sus scrofa GN=LOC100524986 PE=4 SV=1;F1RLM2_PIG Uncharacterized protein OS=Sus scrofa GN=MSTO1 PE=4 SV=2
492980000	754490000	614120000	418380000	791940000	545250000		11	11	11	41	41	41	45.611	0	25.186	2796700000	45	116530000	11904000	26436000	21429000	9884600	29668000	17206000	I3LS10;F1RLM4	I3LS10;F1RLM4	I3LS10_PIG Uncharacterized protein OS=Sus scrofa GN=DAP3 PE=4 SV=1;F1RLM4_PIG Uncharacterized protein OS=Sus scrofa GN=LOC100625274 PE=1 SV=2
0	0	0	0	0	40151000		1	1	1	14.8	14.8	14.8	22.282	0.00023781	2.4382	102390000	1	20478000	0	0	3063200	5953200	6392800	5068900	F1RLP7	F1RLP7	F1RLP7_PIG Uncharacterized protein OS=Sus scrofa GN=SSR2 PE=4 SV=2
0	44629000	40312000	66594000	49358000	46174000		5	2	2	8.5	4	4	63.928	0	5.9347	222830000	9	13108000	1799600	2130800	1486600	3315400	2576100	1799200	F1RLP9;F1RJB1	F1RLP9	F1RLP9_PIG Uncharacterized protein OS=Sus scrofa GN=UBQLN4 PE=1 SV=2
12954000	0	0	0	0	0		1	1	1	3.6	3.6	3.6	57.704	0.0024675	1.7704	12954000	1	381010	381010	0	0	0	0	0	F1RLQ5;I3LFZ6	F1RLQ5;I3LFZ6	F1RLQ5_PIG Uncharacterized protein OS=Sus scrofa PE=4 SV=2;I3LFZ6_PIG Uncharacterized protein OS=Sus scrofa PE=4 SV=1
691740000	838350000	681760000	667850000	691770000	511870000		17	17	13	23.2	23.2	17.6	136.78	0	172.2	3349300000	86	55822000	10125000	11426000	8184200	9754100	9456300	6876100	F1RLQ9	F1RLQ9	F1RLQ9_PIG Uncharacterized protein OS=Sus scrofa PE=1 SV=2
0	0	0	0	0	0		1	1	1	1.1	1.1	1.1	104	0.0069159	1.3319	0	1	0	0	0	0	0	0	0	F1RLR4	F1RLR4	F1RLR4_PIG Uncharacterized protein OS=Sus scrofa GN=ERCC4 PE=4 SV=1
0	0	0	0	0	17754000		1	1	1	3.1	3.1	3.1	40.064	0.0099156	1.1393	73690000	5	4912700	1039500	883550	502740	1006300	733470	747120	F1RLR7	F1RLR7	F1RLR7_PIG Uncharacterized protein OS=Sus scrofa PE=4 SV=2
71000000	29148000	11674000	78759000	10261000	8728000		3	3	3	6.1	6.1	6.1	124.95	0	6.2878	176710000	8	3272400	842390	500210	555600	867760	441860	64538	F1RLS1	F1RLS1	F1RLS1_PIG Uncharacterized protein OS=Sus scrofa GN=SPECC1L PE=4 SV=2
52742000	0	0	60236000	0	25295000		2	2	2	11.1	11.1	11.1	30.177	0.0046256	1.534	176110000	4	9269100	1696600	1755600	1651100	2059400	24162	2082200	F1RLS6	F1RLS6	F1RLS6_PIG Uncharacterized protein OS=Sus scrofa GN=RAB36 PE=4 SV=1
123710000	48182000	44372000	73842000	41419000	54864000		5	5	5	8	8	8	104.91	0	7.2167	310740000	18	7398600	1481500	926140	1188300	1677100	930810	1194700	F1RLV6	F1RLV6	F1RLV6_PIG Uncharacterized protein OS=Sus scrofa GN=EIF4ENIF1 PE=1 SV=2
0	0	0	0	141520000	0		2	2	2	5.2	5.2	5.2	55.604	0	2.5798	411610000	5	13720000	1808900	3272800	2834000	0	3774100	2030600	I3LH17;F1RLV7	I3LH17;F1RLV7	I3LH17_PIG Uncharacterized protein OS=Sus scrofa PE=4 SV=1;F1RLV7_PIG Uncharacterized protein OS=Sus scrofa GN=LOC733579 PE=4 SV=1
279630000	439420000	641080000	288650000	479760000	482490000		12	12	12	59	59	59	38.312	0	133.87	2074500000	52	94293000	13817000	16880000	19891000	12864000	15607000	15235000	F1RM03	F1RM03	F1RM03_PIG Uncharacterized protein OS=Sus scrofa GN=SAE1 PE=1 SV=1
74818000	79259000	57564000	84621000	62046000	79479000		5	5	5	4.8	4.8	4.8	170.55	0	6.831	352050000	16	4456300	936650	788920	603860	804160	693710	629010	F1RM07	F1RM07	F1RM07_PIG Uncharacterized protein OS=Sus scrofa GN=ARHGAP35 PE=4 SV=2
251230000	373340000	472740000	266070000	406030000	558680000		3	3	3	10.6	10.6	10.6	57.129	0	19.263	1803800000	25	100210000	14151000	17134000	18654000	13634000	18363000	18274000	F1RM08	F1RM08	F1RM08_PIG Amino acid transporter OS=Sus scrofa GN=SLC1A5 PE=1 SV=1
0	0	0	0	39509000	0		2	2	2	7.3	7.3	7.3	60.15	0	4.2717	103690000	2	5760400	1085000	1660400	1183500	75502	1756100	0	F1RM09	F1RM09	F1RM09_PIG Uncharacterized protein OS=Sus scrofa GN=STRN4 PE=1 SV=2
964680000	928500000	972660000	833350000	948340000	910910000		15	15	15	17	17	17	120.68	0	48.353	4495700000	76	109650000	22220000	19058000	15645000	20216000	20285000	12228000	F1RM10	F1RM10	F1RM10_PIG Uncharacterized protein OS=Sus scrofa GN=TCERG1 PE=1 SV=2
0	32615000	0	0	0	0		4	4	4	14.4	14.4	14.4	48.097	0	3.6028	100840000	4	9167200	1035200	2389500	384180	1960100	587440	2810800	F1RM12	F1RM12	F1RM12_PIG Uncharacterized protein OS=Sus scrofa GN=LOC100511626 PE=1 SV=2
3585900000	5155100000	5195400000	3947200000	5318200000	5390700000		42	42	42	51.7	51.7	51.7	130.02	0	323.31	22682000000	284	348950000	55998000	60069000	52213000	56403000	71869000	52394000	F1RM15;I3LVK3;I3LJ76	F1RM15;I3LVK3	F1RM15_PIG Uncharacterized protein OS=Sus scrofa GN=LARS PE=1 SV=2;I3LVK3_PIG Uncharacterized protein OS=Sus scrofa GN=LARS PE=1 SV=1
104630000	187110000	205940000	75049000	131340000	0		6	6	5	20	20	18.1	70.572	0	18.013	612380000	13	21871000	2844100	5544700	5813400	1890700	3950200	1827400	F1RM18	F1RM18	F1RM18_PIG Uncharacterized protein OS=Sus scrofa GN=RBM27 PE=4 SV=2
189210000	282240000	354860000	212830000	239410000	307770000		12	12	12	39.1	39.1	39.1	56.896	0	102.61	1258800000	32	44958000	7711800	7358500	8237300	8614100	6796400	6239900	F1RM25	F1RM25	F1RM25_PIG Serine/threonine-protein phosphatase OS=Sus scrofa GN=PPP5C PE=1 SV=2
258630000	349440000	310550000	240180000	334480000	409800000		9	9	9	12.7	12.7	12.7	141.02	0	22.301	1495500000	29	21674000	3629500	3615300	3845000	3165600	4018700	3400200	F1RM40	F1RM40	F1RM40_PIG Uncharacterized protein OS=Sus scrofa GN=SYMPK PE=1 SV=2
54644000	41599000	0	70930000	0	0		3	3	3	10.3	10.3	10.3	61.6	0	3.3934	170350000	4	4731900	1670000	1052900	159580	1504400	140080	204940	F1RM42	F1RM42	F1RM42_PIG Uncharacterized protein OS=Sus scrofa GN=IRF2BP1 PE=1 SV=2
360730000	276620000	245120000	343760000	311720000	303900000		6	6	6	37.8	37.8	37.8	32.973	0	50.367	1538900000	27	153890000	41613000	21423000	13253000	40609000	20179000	16817000	F1RM44	F1RM44	F1RM44_PIG Uncharacterized protein OS=Sus scrofa GN=TOMM40 PE=1 SV=2
220010000	213810000	170850000	310630000	186960000	204720000		4	4	4	6.9	6.9	6.9	75.165	0	10.99	1053800000	23	43909000	9355300	7266700	5537200	8674900	6673200	6401300	F1RM47	F1RM47	F1RM47_PIG Uncharacterized protein OS=Sus scrofa GN=CLPTM1 PE=1 SV=1
82023000	74891000	87352000	87681000	96803000	0		5	2	2	24.9	11.1	11.1	32.574	0	22.78	374040000	12	24936000	5431500	4049100	4120700	5240900	5099500	993990	F1RM51	F1RM51	F1RM51_PIG Glucosamine-6-phosphate isomerase OS=Sus scrofa GN=GNPDA1 PE=1 SV=1
0	0	0	41763000	30604000	0		3	3	3	4.7	4.7	4.7	131.41	0	7.0041	178190000	3	2659500	893160	261270	214420	549920	376570	364170	F1RM55	F1RM55	F1RM55_PIG Alpha-mannosidase OS=Sus scrofa GN=MAN2A1 PE=1 SV=1
0	0	60135000	0	0	0		2	2	2	9.9	9.9	9.9	50.265	0	3.8963	150010000	5	8333800	977150	2236500	2315400	1313700	927420	563680	F1RM56	F1RM56	F1RM56_PIG Uncharacterized protein OS=Sus scrofa GN=RBM42 PE=1 SV=2
0	0	0	0	12003000	0		1	1	1	1.7	1.7	1.7	71.166	0.0037644	1.5889	19093000	2	561560	0	0	279120	0	282440	0	F1RM57	F1RM57	F1RM57_PIG Uncharacterized protein OS=Sus scrofa GN=HAUS5 PE=4 SV=2
254210000	0	0	252340000	249810000	231570000		2	2	2	24.4	24.4	24.4	9.4164	0	10.379	1267100000	17	316770000	45287000	59946000	60288000	41347000	54528000	55371000	Q29350;F1RM65	Q29350;F1RM65	U2AF1_PIG Splicing factor U2AF 35 kDa subunit (Fragment) OS=Sus scrofa GN=U2AF1 PE=2 SV=3;F1RM65_PIG Uncharacterized protein OS=Sus scrofa GN=U2AF1L4 PE=4 SV=2
0	0	0	0	9882800	0		1	1	1	3.2	3.2	3.2	33.524	0.0048224	1.4936	40774000	0	4530500	1324600	0	1111800	1215600	878530	0	F1S178;F1RM77	F1S178;F1RM77	F1S178_PIG Uncharacterized protein OS=Sus scrofa GN=USF1 PE=4 SV=1;F1RM77_PIG Uncharacterized protein OS=Sus scrofa GN=USF2 PE=4 SV=1
0	0	0	0	0	0		1	1	1	11.1	11.1	11.1	11.043	0.0077536	1.3133	0	1	0	0	0	0	0	0	0	F1RM80	F1RM80	F1RM80_PIG Uncharacterized protein OS=Sus scrofa GN=KRTDAP PE=4 SV=1
0	0	0	0	367790	0		1	1	1	4.7	4.7	4.7	29.652	0.0037711	1.6102	36409000	5	2800700	1192400	493150	253110	839440	22635	0	F1RMA2	F1RMA2	F1RMA2_PIG Uncharacterized protein OS=Sus scrofa GN=BIN3 PE=4 SV=2
1066800000	1177300000	1233200000	1101000000	1227500000	1179500000		22	22	22	32.5	32.5	32.5	102.01	0	120.78	5670700000	87	111190000	23632000	19993000	15111000	21486000	18389000	12579000	F1RMA3	F1RMA3	F1RMA3_PIG Uncharacterized protein OS=Sus scrofa GN=CCAR2 PE=1 SV=1
115490000	132450000	122870000	134090000	129310000	129020000		5	5	5	8.1	8.1	8.1	82.014	0	29.513	617490000	19	15437000	3281600	2705000	1907800	2996900	2491400	2054700	F1RMA6	F1RMA6	F1RMA6_PIG Uncharacterized protein OS=Sus scrofa GN=SORBS3 PE=1 SV=2
544430000	452570000	530910000	437030000	462600000	448950000		10	10	10	37	37	37	38.61	0	56.759	2322900000	41	122260000	26892000	21572000	18111000	21959000	18431000	15296000	F1RMA7	F1RMA7	F1RMA7_PIG Uncharacterized protein OS=Sus scrofa GN=PDLIM2 PE=1 SV=1
0	0	0	0	28207000	0		4	1	1	14.5	5.6	5.6	56.146	0	6.3695	66683000	5	3031000	0	1198200	807060	0	1025800	0	K7GPL8;F1RMA8;K7GNY8;K7GS05;F1SU57;K7GMY6	K7GPL8;F1RMA8;K7GNY8;K7GS05;F1SU57;K7GMY6	K7GPL8_PIG Serine/threonine-protein phosphatase OS=Sus scrofa GN=PPP3CB PE=1 SV=1;F1RMA8_PIG Serine/threonine-protein phosphatase OS=Sus scrofa PE=1 SV=2;K7GNY8_PIG Serine/threonine-protein phosphatase OS=Sus scrofa GN=PPP3CB PE=1 SV=1;K7GS05_PIG Serine/th
39039000	0	0	28648000	0	0		2	2	2	6.3	6.3	6.3	44.401	0	6.0474	138080000	6	6276400	1639400	938160	863270	1297000	919210	619420	F1RMB0	F1RMB0	F1RMB0_PIG Uncharacterized protein OS=Sus scrofa GN=POLR3D PE=4 SV=1
189190000	257160000	257220000	182020000	224950000	281070000		14	14	14	18.3	18.3	18.3	124.38	0	96.749	1107700000	41	20514000	3373600	3624400	2774200	3631300	4162500	2947800	I3LJC4;F1RMC3	I3LJC4;F1RMC3	I3LJC4_PIG Uncharacterized protein OS=Sus scrofa GN=XPO7 PE=1 SV=1;F1RMC3_PIG Uncharacterized protein OS=Sus scrofa GN=XPO7 PE=1 SV=2
52841000	25473000	0	67300000	24886000	19347000		3	3	3	4.6	4.6	4.6	78.405	0	5.7614	165920000	8	4366400	1272800	638980	100990	1116100	798920	438600	F1RMD2	F1RMD2	F1RMD2_PIG Uncharacterized protein OS=Sus scrofa GN=CKAP2 PE=4 SV=1
697250000	625600000	538390000	682080000	725710000	502140000		14	14	14	45.3	45.3	45.3	43.734	0	45.728	3084600000	63	128520000	26989000	20390000	15804000	28495000	23662000	13183000	F1RMD6	F1RMD6	F1RMD6_PIG Uncharacterized protein OS=Sus scrofa GN=VPS36 PE=1 SV=1
239740000	339860000	322190000	190760000	334030000	325170000		7	7	7	27.1	27.1	27.1	43.954	0	65.989	1392000000	38	66287000	9675000	14929000	11300000	7874000	13740000	8767400	F1RME2	F1RME2	F1RME2_PIG Uncharacterized protein OS=Sus scrofa GN=MRPS31 PE=1 SV=2
0	44363000	0	0	40901000	0		2	2	2	9.9	9.9	9.9	34.143	0	6.3258	100270000	3	5898200	867190	2035000	0	486500	1992400	517000	F1RMF3;I3LB63;F1RMF6;F1RMF7	F1RMF3;I3LB63;F1RMF6;F1RMF7	F1RMF3_PIG Uncharacterized protein OS=Sus scrofa GN=LOC100518644 PE=1 SV=1;I3LB63_PIG Uncharacterized protein OS=Sus scrofa PE=4 SV=1;F1RMF6_PIG Uncharacterized protein OS=Sus scrofa GN=LOC100517803 PE=1 SV=2;F1RMF7_PIG Uncharacterized protein OS=Sus scrof
11886000	0	0	11867000	0	0		5	5	5	10.8	10.8	10.8	84.148	0	6.7128	56413000	5	1311900	396120	393070	48901	141030	292250	40559	F1RMF9	F1RMF9	F1RMF9_PIG Uncharacterized protein OS=Sus scrofa GN=FAM111B PE=4 SV=1
78605000	68827000	49007000	0	79081000	47562000		2	2	2	6.1	6.1	6.1	69.279	0	37.557	321780000	10	9464200	2662300	989250	1575600	1878200	1189700	1169100	F1RMG0	F1RMG0	F1RMG0_PIG Uncharacterized protein OS=Sus scrofa GN=FAM111A PE=1 SV=1
254560000	321980000	379260000	205500000	363750000	424760000		12	12	12	23.6	23.6	23.6	103.14	0	70.268	1558900000	37	29412000	5891900	5199500	4516000	4225700	5770500	3808700	F1RMH7	F1RMH7	F1RMH7_PIG Uncharacterized protein OS=Sus scrofa GN=UNC45A PE=1 SV=1
0	0	0	0	0	8822200		1	1	1	8.9	8.9	8.9	20.345	0	3.9779	10568000	1	1509800	0	714220	0	0	0	795550	F1RMH8	F1RMH8	F1RMH8_PIG Uncharacterized protein OS=Sus scrofa GN=HDDC3 PE=1 SV=1
0	0	0	33761000	0	29868000		2	2	2	3.9	3.9	3.9	93.385	0	4.5665	138550000	3	3552600	180600	635760	778590	461750	789110	706850	F1RMJ0	F1RMJ0	F1RMJ0_PIG Tyrosine-protein kinase OS=Sus scrofa GN=FES PE=3 SV=1
2399200000	3413100000	3317000000	2623300000	3469700000	3786400000		39	18	15	53.5	28.5	25.8	96.838	0	259.98	15191000000	146	361690000	59704000	69837000	48436000	65239000	68540000	49930000	F1RMJ4	F1RMJ4	F1RMJ4_PIG Uncharacterized protein OS=Sus scrofa PE=1 SV=2
429490000	405530000	490010000	436620000	388850000	518470000		11	11	10	19.7	19.7	18.3	89.612	0	72.116	2128400000	53	53210000	9234200	8538900	8978300	9856100	8418600	8184100	F1RMJ9	F1RMJ9	F1RMJ9_PIG Oxysterol-binding protein OS=Sus scrofa GN=OSBP PE=1 SV=1
0	62070000	0	0	0	0		2	2	2	4.2	4.2	4.2	96.452	0	3.6243	103610000	2	3139800	0	1515800	220830	272770	503390	626950	F1RMN3	F1RMN3	F1RMN3_PIG Uncharacterized protein OS=Sus scrofa GN=PPP6R1 PE=1 SV=2
149970000	83646000	81325000	160930000	75295000	71380000		5	5	5	16.1	16.1	16.1	37.692	0	13.731	520560000	23	34704000	9552800	5196700	5468000	8690300	3592800	2203600	F1RMN9	F1RMN9	F1RMN9_PIG Uncharacterized protein OS=Sus scrofa GN=ARFIP2 PE=1 SV=2
0	24618000	0	0	36582000	27456000		1	1	1	15.5	15.5	15.5	11.602	0	3.6634	113700000	6	14212000	2222000	2537500	2488000	1195000	3611100	2158600	F1RMP0	F1RMP0	F1RMP0_PIG Uncharacterized protein OS=Sus scrofa GN=TIMM10B PE=1 SV=1
30866000	31939000	53992000	24648000	48403000	51252000		2	2	2	16	16	16	19.24	0	4.796	189390000	11	14568000	2793500	1832500	2626300	2088000	2712300	2515600	F1RMQ4	F1RMQ4	F1RMQ4_PIG Uncharacterized protein OS=Sus scrofa GN=MRPL17 PE=1 SV=1
0	0	0	0	0	58755000		1	1	1	15	15	15	13.145	0.00069093	2.0491	268730000	5	67184000	9345900	12338000	12580000	6212500	17435000	9272000	F1RMR5	F1RMR5	F1RMR5_PIG Uncharacterized protein OS=Sus scrofa GN=ISOC2 PE=1 SV=2
341320000	476000000	701070000	449240000	609970000	622620000		8	8	8	38.9	38.9	38.9	39.112	0	88.216	2477900000	51	130410000	17877000	20995000	25329000	18047000	24968000	23198000	F1RMR6	F1RMR6	F1RMR6_PIG Uncharacterized protein OS=Sus scrofa GN=HSPBP1 PE=1 SV=2
315400000	367720000	433410000	330940000	353320000	342100000		5	5	5	22	22	22	36.665	0	21.994	1708900000	30	113930000	19748000	22045000	19934000	19756000	18844000	13603000	K7GR94;F1RMT1	K7GR94;F1RMT1	K7GR94_PIG Uncharacterized protein (Fragment) OS=Sus scrofa GN=PVR PE=1 SV=1;F1RMT1_PIG Uncharacterized protein OS=Sus scrofa GN=PVR PE=1 SV=2
116870000	114610000	142910000	93014000	112180000	141550000		9	9	9	9.8	9.8	9.8	139.02	0	22.06	584280000	23	9738000	2065900	1749900	1391500	1681700	1804200	1044700	F1RMT5	F1RMT5	F1RMT5_PIG Uncharacterized protein OS=Sus scrofa GN=DIAPH1 PE=1 SV=2
387100000	448620000	333040000	331340000	450040000	324330000		7	7	7	22.8	22.8	22.8	31.066	0	81.77	1920700000	47	160060000	39293000	30773000	17282000	26965000	32275000	13470000	K7GKW3;F1RMV4	K7GKW3;F1RMV4	K7GKW3_PIG Uncharacterized protein OS=Sus scrofa GN=PLAUR PE=4 SV=1;F1RMV4_PIG Uncharacterized protein OS=Sus scrofa GN=PLAUR PE=4 SV=1
0	101400000	0	0	119020000	128090000		3	3	3	33.3	33.3	33.3	14.211	0	14.947	403060000	10	57580000	0	10905000	14028000	6852100	13789000	12007000	F1RMV5	F1RMV5	F1RMV5_PIG Uncharacterized protein OS=Sus scrofa PE=1 SV=1
78679000	0	58015000	77031000	0	61766000		3	3	3	5.2	5.2	5.2	70.83	0	8.9884	298390000	7	9946200	2825000	1442400	1270100	2267100	870910	1270700	F1RMW4	F1RMW4	F1RMW4_PIG Uncharacterized protein OS=Sus scrofa GN=XRCC1 PE=1 SV=1
0	0	34155000	0	21224000	0		2	2	2	20.7	20.7	20.7	15.743	0.004832	1.5132	64432000	4	12886000	840890	137850	5835000	3947100	2125600	0	F1RMX8	F1RMX8	F1RMX8_PIG Uncharacterized protein OS=Sus scrofa GN=POP7 PE=4 SV=1
89729000	0	0	121350000	41425000	0		3	3	3	8.5	8.5	8.5	49.938	0	10.666	259610000	7	17308000	6546100	0	1738000	6995300	2028100	0	F1RMY4	F1RMY4	F1RMY4_PIG Uncharacterized protein OS=Sus scrofa GN=AGFG2 PE=1 SV=1
327320000	184860000	218280000	236450000	215380000	204840000		7	7	7	21.2	21.2	21.2	72.331	0	82.728	1123900000	28	38754000	8551600	7823400	5166000	5332400	7813200	4067400	F1RNM4;F1RMY9	F1RNM4;F1RMY9	F1RNM4_PIG Uncharacterized protein OS=Sus scrofa GN=MEPCE PE=1 SV=1;F1RMY9_PIG Uncharacterized protein OS=Sus scrofa GN=MEPCE PE=1 SV=1
119060000	142200000	151640000	137250000	160570000	145530000		10	10	10	10.3	10.3	10.3	138.31	0	38.895	701320000	20	14611000	3407800	2729400	2114000	2664700	2431100	1263900	F1RMZ0;I3LGU8	F1RMZ0;I3LGU8	F1RMZ0_PIG Uncharacterized protein OS=Sus scrofa GN=ATXN2 PE=1 SV=2;I3LGU8_PIG Uncharacterized protein OS=Sus scrofa GN=ATXN2 PE=1 SV=1
1370200000	1557700000	1845100000	1297500000	1392700000	1710400000		15	15	15	43.1	43.1	43.1	56.612	0	114.9	7378800000	118	295150000	57727000	52325000	44902000	51785000	47519000	40896000	F1RMZ8;F1SLE5	F1RMZ8	F1RMZ8_PIG Uncharacterized protein OS=Sus scrofa GN=LOC106504095 PE=1 SV=1
319760000	295440000	294530000	217620000	253520000	274790000		5	5	5	19.5	19.5	19.5	51.315	0	45.789	1333500000	25	60612000	13416000	8564900	8294500	12280000	8878600	9177900	F1RN05	F1RN05	F1RN05_PIG Uncharacterized protein OS=Sus scrofa GN=SPTLC1 PE=1 SV=2
224270000	314530000	315660000	238500000	274540000	252160000		5	5	5	47.9	47.9	47.9	11.493	0	19.24	1320000000	13	264010000	59139000	44786000	29461000	55862000	40781000	33980000	F1RN17	F1RN17	F1RN17_PIG Cyclin-dependent kinases regulatory subunit OS=Sus scrofa GN=CKS2 PE=3 SV=1
1487400000	1596200000	2028200000	1630100000	1533300000	1690600000		16	16	16	40	40	40	52.176	0	149.66	7865800000	106	436990000	72192000	81135000	79300000	64619000	79652000	60091000	F1RN28	F1RN28	F1RN28_PIG Uncharacterized protein OS=Sus scrofa GN=PSPC1 PE=1 SV=2
108700000	106030000	102110000	89812000	90235000	157450000		8	8	6	13.5	13.5	10.8	87.595	0	14.256	521830000	14	11103000	2692200	1838800	1075300	1551900	1711900	2232700	F1RN43	F1RN43	F1RN43_PIG Uncharacterized protein OS=Sus scrofa GN=CUL4A PE=1 SV=1
198760000	562780000	778640000	160900000	595430000	563130000		4	4	4	8.7	8.7	8.7	44.014	0	8.0067	2169700000	16	114200000	10916000	23722000	28211000	7364500	25085000	18897000	F1RN44	F1RN44	F1RN44_PIG Uncharacterized protein OS=Sus scrofa GN=LAMP1 PE=1 SV=1
86406000	79426000	63944000	108040000	116380000	53422000		5	5	5	6.8	6.8	6.8	103.03	0	8.661	421480000	17	8601600	2606100	1487900	820270	1151600	1704100	831680	F1RN46	F1RN46	F1RN46_PIG Gamma-tubulin complex component OS=Sus scrofa GN=TUBGCP3 PE=1 SV=1
0	0	0	30735000	0	0		1	1	1	4.8	4.8	4.8	52.426	0	2.7574	156440000	3	5794000	1199400	1588300	1979100	1027200	0	0	F1RN56	F1RN56	F1RN56_PIG Uncharacterized protein OS=Sus scrofa GN=NUDT12 PE=4 SV=2
51694000	64413000	61259000	49575000	85840000	80405000		7	7	5	4.3	4.3	3.2	207.11	0	4.5632	314540000	10	3574300	626030	618650	498790	679250	665450	486140	F1RN66;I3L6N4;I3LIS2	F1RN66;I3L6N4;I3LIS2	F1RN66_PIG Uncharacterized protein OS=Sus scrofa GN=CHD1 PE=4 SV=2;I3L6N4_PIG Uncharacterized protein OS=Sus scrofa GN=CHD1 PE=4 SV=1;I3LIS2_PIG Uncharacterized protein OS=Sus scrofa GN=CHD1 PE=4 SV=1
312960000	370560000	487720000	320670000	415170000	484220000		4	4	4	26.2	26.2	26.2	28.235	0	23.383	1897100000	25	118570000	20882000	17550000	19856000	20370000	22891000	17019000	K7GKB9;F1RN67	K7GKB9;F1RN67	K7GKB9_PIG Golgi SNAP receptor complex member 1 OS=Sus scrofa GN=GOSR1 PE=3 SV=1;F1RN67_PIG Golgi SNAP receptor complex member 1 OS=Sus scrofa GN=GOSR1 PE=3 SV=1
420400000	342880000	362600000	567290000	383940000	341690000		16	16	16	16.1	16.1	16.1	152.11	0	44.655	1993900000	82	28083000	6307700	4168700	3090400	6421400	4600600	3494000	F1RN68	F1RN68	F1RN68_PIG Uncharacterized protein OS=Sus scrofa GN=CPD PE=1 SV=1
860950000	670810000	622710000	791890000	601810000	597490000		6	6	6	40.1	40.1	40.1	21.93	0	22.319	3448200000	35	313470000	82428000	46920000	39775000	75127000	42111000	27110000	F1RN71	F1RN71	F1RN71_PIG Uncharacterized protein OS=Sus scrofa PE=1 SV=2
0	0	0	0	0	750890		1	1	1	1.8	1.8	1.8	65.988	0.0095178	1.154	5384800	3	256420	0	39765	29402	130700	33983	22571	F1RN72	F1RN72	F1RN72_PIG Uncharacterized protein OS=Sus scrofa GN=NSRP1 PE=4 SV=1
122250000	149570000	135520000	123640000	161520000	145670000		4	4	4	10.2	10.2	10.2	72.646	0	39.719	686240000	15	24509000	5589700	4053400	2907700	5232900	3988500	2736700	K7GNE9;F1RN78;K7GLA5;K7GR16	K7GNE9;F1RN78;K7GLA5;K7GR16	K7GNE9_PIG Uncharacterized protein OS=Sus scrofa GN=KIRREL PE=4 SV=1;F1RN78_PIG Uncharacterized protein OS=Sus scrofa GN=KIRREL PE=4 SV=3;K7GLA5_PIG Uncharacterized protein (Fragment) OS=Sus scrofa GN=KIRREL PE=4 SV=1;K7GR16_PIG Uncharacterized protein OS=
258560000	145160000	141510000	165750000	138100000	181550000		7	7	7	13.7	13.7	13.7	99.541	0	15.669	815340000	13	19886000	4316900	1990000	2994700	3971400	2536800	4076700	F1RN84;I3LB67;I3L6W3	F1RN84	F1RN84_PIG Uncharacterized protein OS=Sus scrofa GN=TAOK1 PE=4 SV=2
135770000	0	0	0	0	0		4	4	3	11	11	9	83.462	0	14.568	337380000	5	8228700	3311600	846870	990290	1670300	1265200	144460	F1RN87	F1RN87	F1RN87_PIG Uncharacterized protein OS=Sus scrofa PE=4 SV=1
485340000	492000000	533880000	443030000	458040000	479580000		7	7	7	21.7	21.7	21.7	76.103	0	155.19	2323900000	43	92956000	19715000	15521000	14296000	16283000	14863000	12278000	F1RN89	F1RN89	F1RN89_PIG Uncharacterized protein OS=Sus scrofa GN=NUFIP2 PE=4 SV=2
722590000	357430000	203670000	637220000	305450000	260710000		16	16	16	24.2	24.2	24.2	109.4	0	80.864	2120200000	65	48187000	16135000	5476300	3965100	12351000	6184900	4074500	F1RN91	F1RN91	F1RN91_PIG Uncharacterized protein OS=Sus scrofa PE=1 SV=2
421400000	631790000	659340000	494310000	569120000	630120000		14	14	14	43.7	43.7	43.7	45.382	0	40.543	2675300000	47	107010000	15507000	22648000	18262000	15382000	19585000	15628000	F1RNA6;I3LFS8	F1RNA6;I3LFS8	F1RNA6_PIG Uncharacterized protein OS=Sus scrofa GN=FLOT2 PE=1 SV=1;I3LFS8_PIG Uncharacterized protein OS=Sus scrofa GN=FLOT2 PE=1 SV=1
0	0	0	0	0	53807000		1	1	1	3.2	3.2	3.2	48.302	0	2.9475	267760000	7	13388000	1552200	3457500	2408900	1214000	3057300	1698200	F1RNA7	F1RNA7	F1RNA7_PIG Uncharacterized protein OS=Sus scrofa GN=ERAL1 PE=3 SV=1
1048800000	1259300000	1262600000	1001400000	1217100000	1076700000		30	30	30	25.1	25.1	25.1	199.01	0	172.53	5501800000	95	68773000	12393000	12701000	11049000	11906000	12356000	8368300	F1RNB0;I3LVH3	F1RNB0	F1RNB0_PIG Uncharacterized protein OS=Sus scrofa GN=SUPT6H PE=1 SV=2
160520000	159920000	242730000	153220000	251740000	177130000		3	3	3	24.6	24.6	24.6	23.178	0	29.914	900900000	17	112610000	25679000	13933000	24766000	11686000	19128000	17420000	F1RNB1	F1RNB1	F1RNB1_PIG Uncharacterized protein OS=Sus scrofa GN=SDF2 PE=1 SV=2
78820000	88097000	93883000	82729000	76103000	71776000		4	4	4	19.2	19.2	19.2	33.839	0	5.4895	404380000	9	26959000	6115200	4974000	4241300	6322600	3166200	2139600	F1RNG9	F1RNG9	F1RNG9_PIG tRNA-splicing endonuclease subunit Sen34 OS=Sus scrofa GN=TSEN34 PE=3 SV=2
0	66226000	106700000	0	82764000	0		4	4	4	9	9	9	76.69	0	4.96	386810000	8	24176000	4139600	3364900	4263700	3933400	4522900	3951400	F1RNH3	F1RNH3	F1RNH3_PIG Uncharacterized protein OS=Sus scrofa GN=CNOT3 PE=1 SV=2
362810000	301920000	225710000	521750000	350940000	418610000		8	8	8	22.8	22.8	22.8	55.321	0	26.569	1784700000	29	93930000	21667000	14340000	11568000	19682000	16126000	10546000	F1RNI3	F1RNI3	F1RNI3_PIG Uncharacterized protein OS=Sus scrofa GN=PRPF31 PE=1 SV=2
0	0	0	0	0	78980000		1	1	1	41.7	41.7	41.7	9.2175	0	9.5781	191630000	5	63875000	0	23257000	24000000	0	0	16618000	F1RNI5	F1RNI5	F1RNI5_PIG Uncharacterized protein OS=Sus scrofa GN=NDUFA3 PE=1 SV=1
105180000	144480000	173990000	0	165580000	217750000		3	3	3	13.7	13.7	13.7	35.156	0	44.213	641820000	16	80228000	11989000	11887000	18286000	5236900	12739000	20091000	F1RNK3	F1RNK3	F1RNK3_PIG Uncharacterized protein OS=Sus scrofa GN=MYADM PE=1 SV=1
0	0	0	0	0	58064000		13	2	2	47.7	5.9	5.9	36.831	0	3.8505	353890000	1	22118000	4897300	3297300	2493900	4785400	4353400	2290700	F1RNL4	F1RNL4	F1RNL4_PIG Serine/threonine-protein phosphatase OS=Sus scrofa GN=PPP1CC PE=1 SV=2
0	0	0	0	19309000	0		1	1	1	2.4	2.4	2.4	63.841	0.00023618	2.3547	155070000	7	5964100	2412300	608620	361730	1987400	594170	0	F1RNM5	F1RNM5	F1RNM5_PIG Uncharacterized protein OS=Sus scrofa GN=TCTN1 PE=4 SV=1
840430000	1024600000	1224200000	803640000	1006400000	1046700000		7	7	7	51.1	51.1	51.1	20.917	0	90.832	4832400000	49	483240000	91067000	86315000	80772000	83484000	77621000	63978000	F1RNN0	F1RNN0	F1RNN0_PIG Vacuolar protein sorting-associated protein 29 OS=Sus scrofa GN=VPS29 PE=1 SV=2
0	0	0	0	79627000	0		2	2	2	20.2	20.2	20.2	10.709	0	2.5432	510730000	4	170240000	61784000	16369000	8200800	54604000	21235000	8049700	F1RNN8	F1RNN8	F1RNN8_PIG Uncharacterized protein OS=Sus scrofa GN=LAMTOR4 PE=4 SV=1
0	0	0	0	0	10660000		1	1	1	2	2	2	84.9	0.00023793	2.4401	28394000	1	692550	0	108160	154950	0	265310	164130	F1RNP8	F1RNP8	F1RNP8_PIG Uncharacterized protein OS=Sus scrofa GN=ANAPC5 PE=4 SV=1
255040000	151430000	159120000	469650000	188630000	155070000		6	6	6	30	30	30	24.416	0	15.281	1150500000	16	95872000	27326000	9907000	10868000	24172000	13650000	9949100	F1RNR7	F1RNR7	F1RNR7_PIG Uncharacterized protein OS=Sus scrofa GN=PSMD9 PE=1 SV=1
264730000	170690000	222980000	175050000	166130000	176710000		4	4	4	39.1	39.1	39.1	20.345	0	59.984	965930000	17	96593000	27295000	11837000	14461000	20489000	10732000	11779000	I3LGH9;F1RNS2	I3LGH9;F1RNS2	I3LGH9_PIG Uncharacterized protein OS=Sus scrofa GN=LOC100739806 PE=4 SV=1;F1RNS2_PIG Uncharacterized protein OS=Sus scrofa GN=DIABLO PE=1 SV=1
856910000	882080000	1085400000	717240000	939670000	921110000		12	11	11	53.7	44.7	44.7	28.414	0	120.39	4344000000	49	310290000	64866000	57481000	38685000	43293000	65714000	40248000	F1RNS7	F1RNS7	F1RNS7_PIG Uncharacterized protein OS=Sus scrofa GN=ARPC1B PE=1 SV=2
574980000	607120000	609860000	564010000	583870000	396580000		3	3	3	19.2	19.2	19.2	20.688	0	88.389	2705300000	26	386470000	82683000	66420000	54683000	73467000	65249000	43972000	F1RNS8	F1RNS8	F1RNS8_PIG Uncharacterized protein OS=Sus scrofa GN=PDAP1 PE=1 SV=1
113510000	138060000	163440000	140970000	112750000	169030000		7	7	7	25.4	25.4	25.4	63.828	0	23.69	658360000	19	29926000	6027300	1940000	6912900	7606000	1626100	5813400	F1RNT7	F1RNT7	F1RNT7_PIG Uncharacterized protein OS=Sus scrofa GN=RIOK2 PE=4 SV=2
144270000	172560000	139580000	181280000	162710000	162740000		6	6	6	8.1	8.1	8.1	117.24	0	95.727	791410000	27	15518000	3043700	2563300	1693500	4133500	2492900	1591000	F1RNT9	F1RNT9	F1RNT9_PIG Uncharacterized protein OS=Sus scrofa GN=LNPEP PE=1 SV=1
401470000	438280000	448200000	544710000	210610000	322990000		8	8	8	48.5	48.5	48.5	25.831	0	22.501	2035600000	25	169630000	37803000	30556000	30553000	42762000	16576000	11383000	F1RNU6	F1RNU6	F1RNU6_PIG Uncharacterized protein OS=Sus scrofa PE=1 SV=2
0	0	0	31724000	0	0		1	1	1	3.8	3.8	3.8	37.08	0	4.176	67662000	2	4833000	2788300	0	0	2044700	0	0	F1RNW3	F1RNW3	F1RNW3_PIG Uncharacterized protein OS=Sus scrofa GN=LSM14A PE=4 SV=2
370800000	270010000	360260000	308520000	371640000	365850000		9	9	8	46.5	46.5	35.7	28.386	0	86.04	1644600000	48	149510000	30701000	20868000	24638000	28716000	25434000	19152000	F1RNW4	F1RNW4	F1RNW4_PIG Uncharacterized protein OS=Sus scrofa GN=LOC100739263 PE=1 SV=2
0	0	0	0	0	31403000		2	2	2	3.4	3.4	3.4	104.23	0	3.8196	98187000	3	2517600	0	603800	733130	0	672410	508260	F1RNW7	F1RNW7	F1RNW7_PIG Uncharacterized protein OS=Sus scrofa GN=GPATCH1 PE=4 SV=2
0	0	31328000	0	0	0		2	2	2	27.1	27.1	27.1	17.105	0.0002348	2.2836	78788000	0	13131000	2866800	0	3618700	0	6645900	0	F1RNX1	F1RNX1	F1RNX1_PIG Uncharacterized protein OS=Sus scrofa PE=1 SV=2
799280000	921010000	1010700000	1315700000	761070000	751400000		4	4	4	36	36	36	14.227	0	17.108	4529800000	22	452980000	109450000	79865000	74939000	74276000	72936000	41514000	F1RNX2;I3L5D0	F1RNX2;I3L5D0	F1RNX2_PIG Programmed cell death protein 5 OS=Sus scrofa GN=PDCD5 PE=1 SV=1;I3L5D0_PIG Uncharacterized protein OS=Sus scrofa GN=PDCD5 PE=1 SV=1
0	0	0	0	0	112490000		1	1	1	5	5	5	25.618	0	3.3513	362710000	1	36271000	3186300	8759800	11851000	0	5373200	7100700	F1RNY8	F1RNY8	F1RNY8_PIG Uncharacterized protein OS=Sus scrofa GN=POP4 PE=4 SV=1
12581000	0	0	0	0	0		2	2	2	9.2	9.2	9.2	31.761	0.0018219	1.922	142160000	3	9477700	838700	0	1184300	0	4665500	2789100	F1RNZ0	F1RNZ0	F1RNZ0_PIG Uncharacterized protein OS=Sus scrofa GN=PLEKHF1 PE=1 SV=1
405470000	445450000	682190000	468000000	623930000	620340000		3	3	3	17.9	17.9	17.9	29.453	0	29.425	2552300000	28	170150000	29128000	23652000	33104000	25716000	33325000	25227000	F1RNZ1	F1RNZ1	F1RNZ1_PIG Cytochrome b-c1 complex subunit Rieske, mitochondrial OS=Sus scrofa GN=UQCRFS1 PE=1 SV=1
0	0	0	0	19275000	0		1	1	1	11.8	11.8	11.8	19.903	0.0020321	1.8332	51146000	1	4649600	0	1381800	0	1865900	1401900	0	F1RNZ4	F1RNZ4	F1RNZ4_PIG Uncharacterized protein OS=Sus scrofa GN=CETN3 PE=4 SV=2
326770000	375600000	358390000	330430000	350150000	367730000		16	16	16	21.4	21.4	21.4	115.87	0	87.721	1741300000	57	34143000	8009100	3986000	3823000	5424600	8448300	4452000	F1RP01	F1RP01	F1RP01_PIG Uncharacterized protein OS=Sus scrofa GN=RASA1 PE=1 SV=2
0	0	0	0	0	23232000		1	1	1	9.1	9.1	9.1	23.003	0	3.2291	80356000	1	7305100	0	1979900	1412800	1032000	1547300	1333100	F1RP02	F1RP02	F1RP02_PIG Uncharacterized protein OS=Sus scrofa GN=SHCBP1 PE=4 SV=2
648360000	823690000	940800000	781930000	680900000	734810000		11	11	11	51.9	51.9	51.9	45.703	0	141.25	3878700000	99	176300000	44358000	29123000	20893000	36669000	26266000	18995000	F1RP05	F1RP05	F1RP05_PIG Uncharacterized protein OS=Sus scrofa GN=DNAJA2 PE=1 SV=1
105020000	142920000	145760000	113920000	124140000	176250000		3	3	3	36.7	36.7	36.7	16.819	0	23.724	630670000	15	105110000	16290000	20332000	19424000	14748000	16715000	17604000	F1RP13	F1RP13	F1RP13_PIG Uncharacterized protein OS=Sus scrofa GN=GGACT PE=1 SV=2
10523000000	14113000000	14595000000	9994600000	13556000000	13713000000		26	26	26	57.6	57.6	57.6	61.11	0	323.31	61383000000	337	1918200000	324800000	346580000	317310000	281970000	361570000	285980000	F1RP17	F1RP17	F1RP17_PIG T-complex protein 1 subunit gamma OS=Sus scrofa GN=CCT3 PE=1 SV=2
0	0	0	162020000	0	0		4	4	4	38.3	38.3	38.3	14.537	0	7.0491	550230000	4	68779000	11971000	9848900	9014800	18275000	10569000	9099600	F1RP22	F1RP22	F1RP22_PIG Uncharacterized protein OS=Sus scrofa PE=1 SV=2
80555000	39662000	47478000	73923000	32891000	38940000		4	4	4	13.9	13.9	13.9	48.907	0	13.243	253670000	16	11530000	2669800	2253300	2025200	1395000	2198200	988640	F1RP33	F1RP33	F1RP33_PIG Uncharacterized protein OS=Sus scrofa GN=GPATCH4 PE=4 SV=1
618270000	715620000	848600000	679610000	634010000	685330000		7	7	7	46.2	46.2	46.2	31.48	0	204.2	3400300000	82	242880000	60081000	38413000	37708000	48295000	28374000	30005000	F1RP34;Q0PIT9;F1S2Y1	F1RP34;Q0PIT9	F1RP34_PIG NAD(P)H-hydrate epimerase OS=Sus scrofa GN=APOA1BP PE=1 SV=2;NNRE_PIG NAD(P)H-hydrate epimerase OS=Sus scrofa GN=NAXE PE=2 SV=1
696960000	970170000	868170000	712600000	881840000	835850000		31	28	28	26.7	25.4	25.4	185.66	0	119.42	3948000000	92	44863000	8165300	8685300	6954500	6696400	8145200	6216900	F1RP39	F1RP39	F1RP39_PIG Uncharacterized protein OS=Sus scrofa GN=IQGAP3 PE=4 SV=2
267810000	364150000	341350000	276270000	342870000	368520000		9	9	9	30.7	30.7	30.7	37.943	0	20.232	1578500000	40	98656000	18956000	14624000	14092000	21922000	15579000	13483000	F1RP42;I3LPD2;F1SIN8	F1RP42	F1RP42_PIG Uncharacterized protein OS=Sus scrofa GN=STK24 PE=1 SV=2
7058300000	10995000000	12484000000	6818900000	10860000000	12557000000		51	51	51	71.1	71.1	71.1	120.35	0	323.31	48164000000	442	875710000	134480000	155940000	149170000	123580000	170520000	142010000	F1RP44;F1SMM3	F1RP44	F1RP44_PIG Uncharacterized protein OS=Sus scrofa GN=IPO5 PE=1 SV=1
71777000	34798000	0	81691000	0	0		7	7	6	8.9	8.9	8.3	146.52	0	6.7841	225220000	8	3464900	1224700	300240	142040	1172300	298830	326840	F1RP50	F1RP50	F1RP50_PIG Uncharacterized protein OS=Sus scrofa PE=4 SV=2
0	0	0	0	0	0		1	1	1	3	3	3	56.335	0.0048394	1.5247	0	0	0	0	0	0	0	0	0	F1RP56	F1RP56	F1RP56_PIG Uncharacterized protein OS=Sus scrofa GN=LOC100738425 PE=1 SV=2
0	20263000	0	0	0	22196000		2	2	2	4.4	4.4	4.4	61.011	0	3.5489	57964000	5	2070100	308060	589900	202320	193680	281020	495140	F1RP57	F1RP57	F1RP57_PIG Uncharacterized protein OS=Sus scrofa GN=LOC100152536 PE=4 SV=2
0	28627000	19906000	0	31732000	19210000		3	2	2	3.6	2.4	2.4	113.65	0.00023929	2.4979	84630000	4	2418000	114330	1035900	234960	139430	591030	302380	F1RP70;I3LPL2	F1RP70;I3LPL2	F1RP70_PIG Uncharacterized protein OS=Sus scrofa GN=RBM26 PE=1 SV=2;I3LPL2_PIG Uncharacterized protein OS=Sus scrofa GN=RBM26 PE=4 SV=1
0	0	0	0	0	29755000		1	1	1	4.2	4.2	4.2	41.095	0	3.583	124430000	4	5655800	1182400	455370	1133200	1079600	951490	853750	F1RP79	F1RP79	F1RP79_PIG Uncharacterized protein OS=Sus scrofa GN=CLN5 PE=1 SV=1
165090000	224140000	279210000	148330000	250960000	278880000		7	7	7	22.7	22.7	22.7	64.995	0	26.555	1067600000	17	36812000	7370100	5274500	7361400	4544400	7667400	4594600	F1RPB0	F1RPB0	F1RPB0_PIG Uncharacterized protein OS=Sus scrofa GN=LOC100510957 PE=1 SV=1
0	0	0	0	19317000	0		2	2	2	4.4	4.4	4.4	66.468	0	4.9395	90427000	1	2740200	288590	692950	750310	131060	468340	408960	F1RPB1	F1RPB1	F1RPB1_PIG Uncharacterized protein OS=Sus scrofa GN=ACSM3 PE=4 SV=2
0	0	0	15297000	0	0		1	1	1	2.2	2.2	2.2	89.161	0.0050273	1.4646	33430000	0	1013000	594770	0	0	418270	0	0	F1RPB4	F1RPB4	F1RPB4_PIG Uncharacterized protein OS=Sus scrofa PE=4 SV=2
320540000	396320000	354990000	320910000	427140000	402320000		12	12	12	45	45	45	39.65	0	40.062	1834700000	48	79768000	21417000	13962000	8608200	14803000	12509000	8469700	F1RPB7	F1RPB7	F1RPB7_PIG Uncharacterized protein OS=Sus scrofa GN=DRG1 PE=1 SV=2
74656000	30434000	29190000	57636000	34294000	0		2	2	2	8.1	8.1	8.1	69.586	0	6.208	203780000	8	6573600	2557200	452090	607150	1843000	1008500	105690	F1RPC2	F1RPC2	F1RPC2_PIG Uncharacterized protein OS=Sus scrofa GN=LIMK2 PE=4 SV=1
175830000	274790000	231150000	157330000	250890000	207880000		7	7	7	44.6	44.6	44.6	33.508	0	50.336	1068200000	32	82167000	16549000	16982000	13906000	8938000	15245000	10547000	F1RPC8	F1RPC8	F1RPC8_PIG Uncharacterized protein OS=Sus scrofa GN=CRYM PE=1 SV=2
1742500000	1990500000	2191000000	1480900000	1954000000	1881600000		11	11	8	41.8	41.8	25.9	48.82	0	157.93	8907100000	70	468790000	88592000	83955000	72524000	66768000	85110000	71845000	F1RPD2	F1RPD2	F1RPD2_PIG Uncharacterized protein OS=Sus scrofa GN=LOC100524613 PE=1 SV=2
52667000	0	0	0	0	0		5	2	2	43.9	29	29	21.97	0	22.092	189980000	2	37996000	10533000	11190000	10139000	5335900	796870	0	F1RPD4	F1RPD4	F1RPD4_PIG Uncharacterized protein OS=Sus scrofa GN=LOC100620271 PE=1 SV=2
0	0	0	0	19911000	0		2	2	2	4.3	4.3	4.3	98.934	0.006083	1.3872	47317000	2	965650	466670	0	173890	0	325090	0	F1RPD7	F1RPD7	F1RPD7_PIG Uncharacterized protein OS=Sus scrofa GN=SMTN PE=1 SV=1
568530000	762710000	633870000	570160000	779670000	637170000		12	12	12	28.1	28.1	28.1	69.169	0	87.914	3183400000	48	102690000	20880000	20039000	12019000	13738000	23576000	12441000	F1RPE5;I3LCX9	F1RPE5;I3LCX9	F1RPE5_PIG Pescadillo homolog OS=Sus scrofa GN=PES1 PE=3 SV=2;I3LCX9_PIG Pescadillo homolog OS=Sus scrofa GN=PES1 PE=3 SV=1
0	0	0	0	0	5212600		1	1	1	5.3	5.3	5.3	21.492	0	2.9105	42702000	1	4270200	1095100	329230	197210	2262800	56715	329040	K7GKV9;K7GKA5;F1RPH6	K7GKV9;K7GKA5;F1RPH6	K7GKV9_PIG Uncharacterized protein (Fragment) OS=Sus scrofa GN=MAGT1 PE=1 SV=1;K7GKA5_PIG Uncharacterized protein OS=Sus scrofa GN=MAGT1 PE=1 SV=1;F1RPH6_PIG Uncharacterized protein OS=Sus scrofa GN=MAGT1 PE=1 SV=2
78115000	29634000	55255000	147200000	94100000	0		4	4	4	14.8	14.8	14.8	33.498	0	10.875	359570000	11	25683000	5018800	1708700	4361500	5969300	7065700	1559200	F1RPJ7	F1RPJ7	F1RPJ7_PIG Uncharacterized protein OS=Sus scrofa GN=UPRT PE=1 SV=1
153910000	201110000	219230000	182880000	191990000	224900000		5	5	5	10.7	10.7	10.7	78.089	0	21.419	932990000	19	28272000	5305500	4982900	4687500	4691600	4507400	4097400	K7GNW3;F1RPJ8;K7GM11	K7GNW3;F1RPJ8;K7GM11	K7GNW3_PIG Uncharacterized protein OS=Sus scrofa GN=ABCB7 PE=1 SV=1;F1RPJ8_PIG Uncharacterized protein OS=Sus scrofa GN=ABCB7 PE=1 SV=1;K7GM11_PIG Uncharacterized protein (Fragment) OS=Sus scrofa GN=ABCB7 PE=1 SV=1
197700000	0	0	401960000	0	0		7	2	0	58.5	25.4	0	14.135	0	89.291	1072200000	6	214440000	31619000	41760000	33522000	79689000	19188000	8662800	F2Z587;F2Z575;F1RPL1;F1RPK0;F1RPL3;I3L7T6;F1RTQ7	F2Z587;F2Z575;F1RPL1;F1RPK0;F1RPL3;I3L7T6	F2Z587_PIG Histone H2A OS=Sus scrofa GN=LOC100621538 PE=1 SV=1;F2Z575_PIG Histone H2A OS=Sus scrofa GN=LOC100157763 PE=3 SV=1;F1RPL1_PIG Histone H2A OS=Sus scrofa GN=LOC100154071 PE=3 SV=1;F1RPK0_PIG Histone H2A OS=Sus scrofa GN=LOC100154508 PE=3 SV=1;F1RP
338260000	458720000	354660000	397040000	410650000	309080000		5	5	5	38.2	38.2	38.2	26.12	0	74.589	1811200000	27	139320000	22374000	24241000	17454000	26408000	29279000	19564000	I6L631;F1RPK5	I6L631;F1RPK5	I6L631_PIG Uncharacterized protein OS=Sus scrofa GN=LOC100511796 PE=1 SV=1;F1RPK5_PIG Uncharacterized protein OS=Sus scrofa PE=4 SV=2
71881000	103500000	75082000	73798000	78269000	77104000		3	3	3	3	3	3	116.87	0	4.8486	395040000	12	7597000	1732700	1381400	616260	1659600	1339800	867170	I3L8R9;F1RPM0;I3LVF3;K7GP79;K7GPH6;F1SQP0	I3L8R9;F1RPM0;I3LVF3	I3L8R9_PIG Uncharacterized protein OS=Sus scrofa GN=PHKA1 PE=1 SV=1;F1RPM0_PIG Uncharacterized protein OS=Sus scrofa GN=PHKA1 PE=1 SV=1;I3LVF3_PIG Uncharacterized protein OS=Sus scrofa GN=PHKA1 PE=1 SV=1
65360000	104140000	84416000	60721000	74746000	108130000		4	4	4	15.8	15.8	15.8	38.272	0	14.133	399590000	17	24974000	4983400	4124700	3405900	4190500	4984100	3285800	F1RPM5	F1RPM5	F1RPM5_PIG Uncharacterized protein OS=Sus scrofa GN=MBD2 PE=1 SV=2
0	0	0	0	0	0		1	1	1	12	12	12	10.419	0.0079519	1.2934	0	0	0	0	0	0	0	0	0	I3LD02;F1RPM9	I3LD02;F1RPM9	I3LD02_PIG Uncharacterized protein OS=Sus scrofa PE=4 SV=1;F1RPM9_PIG Uncharacterized protein OS=Sus scrofa GN=LOC100516342 PE=4 SV=2
0	0	0	0	0	44788000		1	1	1	6	6	6	31.471	0.0099219	1.1406	56199000	1	3122100	0	848320	703170	0	0	1570700	F1RPN4	F1RPN4	F1RPN4_PIG Uncharacterized protein OS=Sus scrofa PE=1 SV=2
548770000	759830000	741150000	575230000	703010000	713400000		12	12	12	31.3	31.3	31.3	66.529	0	76.993	3232100000	53	107740000	19067000	20213000	15431000	19042000	19861000	14123000	F1RPN9	F1RPN9	F1RPN9_PIG Malic enzyme OS=Sus scrofa GN=ME2 PE=1 SV=2
0	0	0	8178300	0	0		2	2	2	5.7	5.7	5.7	76.289	0.0048373	1.5218	20783000	2	769750	323430	0	0	273320	173000	0	F1RPP3	F1RPP3	F1RPP3_PIG Uncharacterized protein OS=Sus scrofa GN=CXXC1 PE=4 SV=1
934370000	1373300000	1647500000	920350000	1359700000	1371000000		10	10	10	61.9	61.9	61.9	34.799	0	156.73	6043300000	74	377710000	50280000	73658000	77358000	50042000	80889000	45480000	F1RPQ3	F1RPQ3	F1RPQ3_PIG Uncharacterized protein OS=Sus scrofa GN=PSMD14 PE=1 SV=2
0	0	0	0	60914000	0		2	2	2	9.8	9.8	9.8	50.674	0	2.75	202360000	1	10650000	2797300	1758400	1187800	2341900	2565000	0	I3LH28;I3LES7;F1RPQ9;I3LUA0	I3LH28;I3LES7;F1RPQ9;I3LUA0	I3LH28_PIG Uncharacterized protein OS=Sus scrofa GN=LIPG PE=3 SV=1;I3LES7_PIG Uncharacterized protein OS=Sus scrofa GN=LIPG PE=3 SV=1;F1RPQ9_PIG Uncharacterized protein OS=Sus scrofa GN=LIPG PE=3 SV=2;I3LUA0_PIG Uncharacterized protein OS=Sus scrofa GN=LIP
0	0	0	0	61994000	0		3	3	3	6.4	6.4	6.4	67.222	0	4.5411	341100000	4	9474900	3987600	1378500	773030	1191800	1377700	766230	F1RPR2	F1RPR2	F1RPR2_PIG Uncharacterized protein OS=Sus scrofa GN=CTIF PE=1 SV=2
140560000	41750000	25273000	160710000	67622000	0		3	3	3	10.7	10.7	10.7	40.73	0	6.8219	462490000	11	38541000	10276000	4266600	3138100	9098500	6329300	5432800	F1RPR6	F1RPR6	F1RPR6_PIG Uncharacterized protein OS=Sus scrofa GN=RBMS1 PE=4 SV=2
0	0	0	549480000	0	0		1	1	1	5.3	5.3	5.3	19.553	0.0046245	1.5326	495830000	3	45075000	0	0	0	45075000	0	0	F1RPR7;Q1RPR6	F1RPR7;Q1RPR6	F1RPR7_PIG Integrin beta OS=Sus scrofa PE=3 SV=2;ITB6_PIG Integrin beta-6 OS=Sus scrofa GN=ITGB6 PE=2 SV=1
11638000000	15266000000	17104000000	11590000000	13433000000	16272000000		23	23	23	52.9	52.9	52.9	57.626	0	323.31	71467000000	419	2382200000	467480000	416470000	382830000	445260000	352120000	318070000	F1RPS8;P80021	F1RPS8;P80021	F1RPS8_PIG ATP synthase subunit alpha OS=Sus scrofa GN=ATP5A1 PE=1 SV=1;ATPA_PIG ATP synthase subunit alpha, mitochondrial OS=Sus scrofa GN=ATP5A1 PE=1 SV=2
64878000	0	0	0	40927000	0		2	2	2	9	9	9	31.447	0	3.0032	140150000	5	8244000	3784200	0	0	1953700	1951800	554250	F1RPT0	F1RPT0	F1RPT0_PIG Uncharacterized protein OS=Sus scrofa GN=HAUS1 PE=4 SV=1
188280000	142350000	111580000	122740000	142150000	82297000		6	6	6	6.1	6.1	6.1	192.35	0	22.932	654900000	25	6893700	2112200	1365600	954430	637680	1192000	631880	F1RPT3;I3LI89;I3L838	F1RPT3	F1RPT3_PIG Uncharacterized protein OS=Sus scrofa GN=TANC1 PE=4 SV=2
183750000	88409000	66099000	188900000	90645000	97686000		7	7	7	9.6	9.6	9.6	131.84	0	18.958	589600000	27	9070700	2001700	1273100	630020	1913000	2262000	990830	F1RPT5;F1SRN5	F1RPT5	F1RPT5_PIG Uncharacterized protein OS=Sus scrofa GN=PKP4 PE=1 SV=2
1561000000	2038300000	1775400000	1594900000	1802600000	1803900000		28	28	28	52.3	52.3	52.3	80.92	0	204.28	8715900000	128	193690000	36936000	35490000	27337000	36202000	33418000	24304000	F1RPU0	F1RPU0	F1RPU0_PIG Glycerol-3-phosphate dehydrogenase OS=Sus scrofa GN=GPD2 PE=1 SV=2
199300000	183990000	136230000	199960000	217760000	148130000		2	2	2	13.4	13.4	13.4	29.241	0	18.711	875040000	14	79549000	15960000	12448000	10324000	13652000	17338000	9825600	F1RPU6	F1RPU6	F1RPU6_PIG Uncharacterized protein OS=Sus scrofa GN=MPZL1 PE=1 SV=1
10563000	0	0	21379000	0	0		2	2	2	17.2	17.2	17.2	14.325	0	2.6425	82316000	8	10290000	1375700	1362000	1783500	2361600	1638800	1767900	F1RPU8	F1RPU8	F1RPU8_PIG Mitochondrial pyruvate carrier OS=Sus scrofa GN=MPC2 PE=1 SV=2
170440000	181360000	191160000	158390000	206810000	161660000		6	6	6	35.1	35.1	35.1	32.405	0	19.062	837780000	15	55852000	6435100	9201800	11459000	11026000	10090000	7640700	F1RPV1	F1RPV1	F1RPV1_PIG Uncharacterized protein OS=Sus scrofa GN=TIPRL PE=1 SV=2
391360000	252490000	328650000	388280000	280000000	308760000		8	8	8	35.6	35.6	35.6	32.403	0	46.021	1574500000	46	112460000	26270000	15028000	15421000	21939000	17293000	16511000	F1RPW8	F1RPW8	F1RPW8_PIG Uncharacterized protein OS=Sus scrofa GN=ASRGL1 PE=1 SV=2
10281000000	15195000000	17438000000	10018000000	14137000000	16340000000		26	26	26	69.5	69.5	69.5	50.311	0	323.31	66748000000	378	2781200000	459360000	536820000	462420000	463240000	465870000	393460000	F1RPW9;Q29387	F1RPW9;Q29387	F1RPW9_PIG Elongation factor 1-gamma OS=Sus scrofa GN=EEF1G PE=1 SV=1;EF1G_PIG Elongation factor 1-gamma (Fragment) OS=Sus scrofa GN=EEF1G PE=2 SV=2
817490000	1078800000	923790000	839230000	1093300000	967660000		16	16	16	38.4	38.4	38.4	75.026	0	81.758	4628300000	79	102850000	20167000	19673000	12317000	18417000	20271000	12005000	F1RPX1;F1S4V2	F1RPX1	F1RPX1_PIG Uncharacterized protein OS=Sus scrofa GN=MTA2 PE=1 SV=2
188070000	90145000	53890000	240310000	90738000	61657000		5	5	5	7.8	7.8	7.8	95.644	0	21.35	612460000	13	13919000	4368000	2320600	770390	3833400	886140	1741000	F1RPX2	F1RPX2	F1RPX2_PIG Uncharacterized protein OS=Sus scrofa GN=EML3 PE=1 SV=2
360100000	679870000	597760000	368980000	666480000	660130000		9	9	7	25.9	25.9	19.6	58.977	0	151.45	2629700000	42	101140000	15492000	20176000	15145000	15288000	19838000	15205000	F1RPY1;I3LUW0	F1RPY1	F1RPY1_PIG Uncharacterized protein OS=Sus scrofa GN=ATL3 PE=1 SV=2
892070000	525320000	245520000	510770000	482800000	507760000		3	3	3	27.5	27.5	27.5	25.308	0	40.977	2731700000	13	455290000	163410000	51031000	24916000	128650000	48349000	38944000	F1RPY3	F1RPY3	F1RPY3_PIG Reticulon OS=Sus scrofa GN=RTN3 PE=1 SV=2
175170000	106440000	73199000	177680000	105100000	61404000		4	4	4	15	15	15	58.882	0	22.3	586460000	20	18918000	4654400	3696600	1550500	4271900	3532500	1212200	F1RPY5;F1S9J0;I3L7Z9;I3LNU0;I3LFL2;I3L5P6;I3LBZ2	F1RPY5;F1S9J0;I3L7Z9	F1RPY5_PIG Uncharacterized protein OS=Sus scrofa GN=MARK2 PE=4 SV=2;F1S9J0_PIG Uncharacterized protein OS=Sus scrofa PE=4 SV=2;I3L7Z9_PIG Uncharacterized protein OS=Sus scrofa GN=MARK2 PE=3 SV=1
0	42465000	36861000	31846000	37568000	50215000		2	2	2	9.2	9.2	9.2	27.267	0	5.0973	148100000	6	11392000	0	2334000	1875400	1879300	2341400	2962400	F1RPY9	F1RPY9	F1RPY9_PIG Uncharacterized protein OS=Sus scrofa GN=NAA40 PE=4 SV=1
197750000	177220000	193770000	223580000	174140000	203410000		3	3	3	26.4	26.4	26.4	15.374	0	5.9734	951380000	15	135910000	30136000	20316000	18116000	30539000	19466000	17338000	F1RQ06	F1RQ06	F1RQ06_PIG Uncharacterized protein OS=Sus scrofa GN=FKBP2 PE=1 SV=1
375170000	349560000	295010000	410610000	275660000	280540000		21	21	21	25.7	25.7	25.7	138.48	0	61.599	1629200000	57	31945000	6449400	6740000	4101700	7380900	4429900	2843500	F1RQ08	F1RQ08	F1RQ08_PIG Phosphoinositide phospholipase C OS=Sus scrofa GN=PLCB3 PE=1 SV=2
29043000	0	0	41242000	0	0		1	1	1	17.5	17.5	17.5	19.66	0.0099093	1.1381	68141000	3	8517600	3634800	0	0	4647800	234990	0	F1RQ09	F1RQ09	F1RQ09_PIG Uncharacterized protein OS=Sus scrofa GN=BAD PE=1 SV=2
379700000	539870000	535130000	455130000	504730000	560610000		6	6	6	31.2	31.2	31.2	27.857	0	12.16	2352300000	34	213840000	34862000	39593000	36139000	31499000	39771000	31980000	F1RQ14	F1RQ14	F1RQ14_PIG Uncharacterized protein OS=Sus scrofa PE=1 SV=1
482600000	470950000	659160000	438520000	501680000	615820000		7	7	7	30.2	30.2	30.2	23.112	0	37.034	2451700000	42	408610000	64735000	56263000	64947000	58344000	75134000	89188000	F1RQ19;F1RVC4	F1RQ19;F1RVC4	F1RQ19_PIG Uncharacterized protein OS=Sus scrofa GN=HMGB3 PE=4 SV=1;F1RVC4_PIG Uncharacterized protein OS=Sus scrofa PE=1 SV=1
47060000	0	0	61629000	0	0		3	3	2	9.1	9.1	7	69.85	0.0093319	1.1769	226220000	2	6114200	1280000	740860	808250	1495700	876340	913050	F1RQ28	F1RQ28	F1RQ28_PIG Uncharacterized protein OS=Sus scrofa GN=MTM1 PE=3 SV=2
0	0	0	0	0	42942000		2	2	2	2.7	2.7	2.7	129.47	0.0085434	1.2338	119520000	1	2490000	0	480890	519190	129670	795530	564710	F1RQ73;K7GSF5	F1RQ73;K7GSF5	F1RQ73_PIG Phospholipid-transporting ATPase OS=Sus scrofa GN=ATP11C PE=3 SV=2;K7GSF5_PIG Uncharacterized protein (Fragment) OS=Sus scrofa GN=ATP11C PE=4 SV=1
1042900000	551630000	409710000	1019700000	575070000	458300000		9	9	9	28.7	28.7	28.7	42.274	0	28.179	3384000000	60	141000000	37297000	19799000	15878000	29146000	22213000	16668000	F1RQ90;K7GRX3;K7GMF5;K7GQ39;K7GNR2;K7GKR9;K7GSY4	F1RQ90;K7GRX3	F1RQ90_PIG Uncharacterized protein OS=Sus scrofa GN=RBMX PE=1 SV=1;K7GRX3_PIG Uncharacterized protein OS=Sus scrofa GN=RBMX PE=1 SV=1
9012200000	8314100000	8634800000	9730200000	8721800000	9735500000		16	16	16	53.6	53.6	53.6	29.597	0	194.14	45089000000	254	2818100000	571080000	445030000	364890000	607650000	476610000	352800000	F1RQ91	F1RQ91	F1RQ91_PIG 40S ribosomal protein S4 OS=Sus scrofa GN=RPS4X PE=1 SV=2
54140000	78117000	75200000	43291000	83523000	82668000		2	2	2	16.5	16.5	16.5	30.991	0	6.5152	325990000	12	18110000	2912900	3590000	2995500	2073400	3537100	3001300	F1RQ93	F1RQ93	F1RQ93_PIG Uncharacterized protein OS=Sus scrofa GN=LOC100156526 PE=4 SV=2
2814300000	3370500000	3981900000	2924000000	3308300000	3684700000		20	20	20	48.5	48.5	48.5	51.798	0	248.78	16552000000	131	788180000	171340000	131800000	120420000	152470000	111710000	100450000	F1RQB6	F1RQB6	F1RQB6_PIG Uncharacterized protein OS=Sus scrofa GN=G3BP1 PE=1 SV=2
512230000	518630000	643090000	438080000	569560000	630660000		14	14	14	39.1	39.1	39.1	54.634	0	246.78	2658800000	67	102260000	23203000	16616000	18949000	16144000	14918000	12432000	F1RQC1;I3L703	F1RQC1;I3L703	F1RQC1_PIG Uncharacterized protein OS=Sus scrofa GN=FAM114A2 PE=1 SV=2;I3L703_PIG Uncharacterized protein OS=Sus scrofa GN=FAM114A2 PE=1 SV=1
435250000	676870000	688630000	501820000	704270000	794210000		15	15	15	19.8	19.8	19.8	110.37	0	60.339	2943200000	64	55532000	6372100	11433000	9880200	6725300	10905000	10217000	F1RQC5;I3LHV7	F1RQC5	F1RQC5_PIG Uncharacterized protein OS=Sus scrofa GN=LARP1 PE=1 SV=2
520740000	983470000	993690000	486570000	973520000	934940000		19	19	19	17.1	17.1	17.1	169.32	0	111.62	3871400000	63	47212000	7927600	9531800	8024600	5964000	9710900	6053100	F1RQC8	F1RQC8	F1RQC8_PIG Uncharacterized protein OS=Sus scrofa GN=GEMIN5 PE=4 SV=1
0	0	0	0	0	16764000		1	1	1	11.9	11.9	11.9	11.792	0	6.064	134670000	6	16834000	5185800	2001500	1822300	4435200	2066100	1322700	F1RQC9	F1RQC9	F1RQC9_PIG Uncharacterized protein OS=Sus scrofa PE=1 SV=2
255840000	85224000	65780000	247970000	112360000	147440000		5	5	5	25.3	25.3	25.3	33.62	0	14.985	753810000	13	50254000	11437000	7426400	5802600	12400000	8031400	5156700	F1RQE0	F1RQE0	F1RQE0_PIG Uncharacterized protein OS=Sus scrofa GN=C9orf78 PE=4 SV=1
74116000	127610000	125810000	74048000	122000000	93270000		2	2	2	5.3	5.3	5.3	74.803	0	5.1348	484940000	9	15643000	1887000	3429400	2918100	2395900	3142500	1870200	F1RQE2	F1RQE2	F1RQE2_PIG Uncharacterized protein OS=Sus scrofa GN=FNBP1 PE=1 SV=2
274840000	388420000	480870000	262820000	377320000	462550000		8	8	7	9	9	8	148.61	0	20.206	1746600000	27	26871000	3395300	5529800	5323900	3596200	4953200	4072300	F1RQE9	F1RQE9	F1RQE9_PIG Uncharacterized protein OS=Sus scrofa GN=CYFIP2 PE=1 SV=2
899100000	453870000	358890000	881230000	500970000	404180000		14	14	14	31.8	31.8	31.8	69.973	0	99.925	2939400000	64	133610000	37259000	17440000	14717000	36024000	16967000	11202000	F1RQF6	F1RQF6	F1RQF6_PIG Uncharacterized protein OS=Sus scrofa GN=CLINT1 PE=1 SV=2
0	0	0	91261000	0	0		3	3	3	17	17	17	25.363	0	17.976	477240000	6	47724000	10424000	7076200	7956700	8234900	5526400	8505300	F1RQG3	F1RQG3	F1RQG3_PIG Uncharacterized protein OS=Sus scrofa GN=NTMT1 PE=4 SV=2
0	0	0	0	44226000	0		2	2	2	4.2	4.2	4.2	77.029	0	3.7556	135580000	6	3766000	988010	572370	451520	358430	982870	412800	F1RQG8;I3L655	F1RQG8;I3L655	F1RQG8_PIG Uncharacterized protein OS=Sus scrofa GN=MTO1 PE=1 SV=1;I3L655_PIG Uncharacterized protein OS=Sus scrofa GN=MTO1 PE=1 SV=1
1047400000	1153900000	1037300000	840640000	899640000	820780000		8	8	8	14.1	14.1	14.1	108.82	0	69.352	4965400000	46	146040000	29294000	28844000	22987000	23216000	24798000	16902000	F1RQH2;F1SHB1	F1RQH2	F1RQH2_PIG Uncharacterized protein OS=Sus scrofa GN=PRPF40A PE=1 SV=2
0	0	0	0	31923000	0		3	3	3	5.2	5.2	5.2	90.691	0	3.4928	113820000	1	2421600	459140	303790	406870	563090	543410	145320	F1RQH5	F1RQH5	F1RQH5_PIG Uncharacterized protein OS=Sus scrofa GN=MYO7B PE=1 SV=2
31221000	62623000	0	0	0	0		3	3	3	6.4	6.4	6.4	145.44	0	10.248	278790000	2	5361400	608950	963650	831930	1180700	1265400	510850	F1RQH8;I3L6Y7;I3LTD5	F1RQH8;I3L6Y7;I3LTD5	F1RQH8_PIG Uncharacterized protein OS=Sus scrofa GN=WDR33 PE=4 SV=1;I3L6Y7_PIG Uncharacterized protein OS=Sus scrofa GN=WDR33 PE=4 SV=1;I3LTD5_PIG Uncharacterized protein OS=Sus scrofa GN=WDR33 PE=4 SV=1
345790000	284110000	382270000	426940000	291390000	356260000		18	18	18	18.6	18.6	18.6	161.54	0	82.102	1656200000	53	27604000	5133500	3806400	4055300	5880100	3711800	5016700	K7GKY0;F1RQH9;K7GP25	K7GKY0;F1RQH9;K7GP25	K7GKY0_PIG Uncharacterized protein OS=Sus scrofa GN=CD109 PE=1 SV=1;F1RQH9_PIG Uncharacterized protein OS=Sus scrofa GN=CD109 PE=1 SV=1;K7GP25_PIG Uncharacterized protein (Fragment) OS=Sus scrofa GN=CD109 PE=1 SV=1
177210000	155790000	170380000	162380000	169140000	177730000		8	8	8	11.9	11.9	11.9	102.04	0	17.034	806060000	13	17912000	3281600	2399200	2338500	3589000	3273000	3031200	F1RQI0	F1RQI0	F1RQI0_PIG Uncharacterized protein OS=Sus scrofa PE=1 SV=2
488510000	395070000	416450000	412080000	333140000	354320000		1	1	1	15.7	15.7	15.7	9.2437	0	3.3273	1960200000	17	490040000	121580000	79443000	70312000	96951000	65935000	55820000	F1RQI1	F1RQI1	F1RQI1_PIG Uncharacterized protein OS=Sus scrofa GN=COX7A2 PE=1 SV=1
3086900000	3158600000	3204700000	3059500000	3004100000	3123500000		35	35	35	36.9	36.9	36.9	144.93	0	323.31	15031000000	235	250520000	48700000	43515000	37382000	44479000	43299000	33149000	F1RQI7;Q29122	F1RQI7;Q29122	F1RQI7_PIG Unconventional myosin-VI OS=Sus scrofa GN=MYO6 PE=1 SV=1;MYO6_PIG Unconventional myosin-VI OS=Sus scrofa GN=MYO6 PE=1 SV=1
1541500000	2223200000	2376900000	1415500000	2115500000	2595200000		32	32	31	32.5	32.5	31.9	170.8	0	176.29	9690100000	168	138430000	24335000	24692000	22798000	19359000	22864000	24382000	F1RQJ4;I3LJS0	F1RQJ4	F1RQJ4_PIG Uncharacterized protein OS=Sus scrofa PE=1 SV=2
51605000	35067000	22318000	44608000	35244000	22871000		4	4	2	2.3	2.3	0.8	207.05	0	8.3897	174930000	9	1987900	453820	279800	250590	460990	380880	161790	F1RQK4;I3LTW8	F1RQK4	F1RQK4_PIG Uncharacterized protein OS=Sus scrofa PE=4 SV=2
0	26505000	0	0	15203000	0		1	1	1	6	6	6	30.636	0	2.7508	53677000	8	5367700	635310	2140300	634910	112720	1212100	632350	F1RQL3	F1RQL3	F1RQL3_PIG Uncharacterized protein OS=Sus scrofa PE=1 SV=2
0	0	0	0	1006300	0		1	1	1	1.1	1.1	1.1	266.12	0.0048203	1.4932	10127000	1	105490	86465	10633	0	0	8386.7	0	I3LP61;K7GLI3;F1RQM1	I3LP61;K7GLI3;F1RQM1	I3LP61_PIG Uncharacterized protein OS=Sus scrofa GN=DOPEY1 PE=4 SV=1;K7GLI3_PIG Uncharacterized protein OS=Sus scrofa GN=DOPEY1 PE=4 SV=1;F1RQM1_PIG Uncharacterized protein OS=Sus scrofa GN=DOPEY1 PE=4 SV=2
2046300000	2705500000	3498700000	1979500000	2840000000	2948700000		14	14	14	42.8	42.8	42.8	59.474	0	258.88	12514000000	118	463490000	71622000	69893000	77408000	65930000	98175000	80465000	F1RQM2	F1RQM2	AGM1_PIG Phosphoacetylglucosamine mutase OS=Sus scrofa GN=PGM3 PE=1 SV=2
912190000	1183000000	1296800000	880530000	1101200000	1264000000		17	17	2	55.9	55.9	10.4	63.157	0	142.23	5257500000	88	181290000	29973000	35922000	29146000	24346000	32249000	29658000	F1RQM4	F1RQM4	F1RQM4_PIG Malic enzyme OS=Sus scrofa GN=ME1 PE=1 SV=2
131770000	121140000	144780000	124900000	114680000	148240000		5	5	5	8	8	8	84.286	0	7.5111	639050000	14	14862000	3422800	2392400	1929600	2888300	2414800	1813700	F1RQN5	F1RQN5	F1RQN5_PIG Uncharacterized protein OS=Sus scrofa GN=SPATA5 PE=4 SV=2
648750000	907280000	929960000	694740000	743690000	810410000		11	11	11	75.3	75.3	75.3	17.266	0	21.536	3791900000	62	379190000	68562000	73505000	60964000	67234000	63756000	45165000	F1RQP0	F1RQP0	F1RQP0_PIG Uncharacterized protein OS=Sus scrofa GN=PRDX5 PE=1 SV=2
1194700000	1214400000	1736500000	1250100000	1120200000	1572100000		5	5	5	48	48	48	14.19	0	99.378	6516800000	40	930970000	178500000	150330000	155320000	166320000	136390000	144110000	F1RQP1	F1RQP1	F1RQP1_PIG Uncharacterized protein OS=Sus scrofa GN=TRMT112 PE=1 SV=2
722690000	840660000	911310000	629250000	893020000	930710000		16	13	13	31.1	25.3	25.3	82.683	0	107.82	3903000000	68	92929000	17259000	18718000	16665000	12310000	15462000	12514000	F1RQQ7	F1RQQ7	F1RQQ7_PIG Alpha-1,4 glucan phosphorylase OS=Sus scrofa GN=PYGB PE=1 SV=2
503710000	733370000	1023900000	457100000	711390000	803420000		8	8	8	18.6	18.6	18.6	68.315	0	32.232	3442400000	60	215150000	37722000	31999000	42537000	33563000	36321000	33009000	F1RQR0	F1RQR0	F1RQR0_PIG Uncharacterized protein OS=Sus scrofa GN=SF1 PE=1 SV=2
1803300000	2180500000	2308800000	1722100000	2019900000	2088800000		19	18	14	45.5	43.9	34.6	62.765	0	142.05	9701200000	95	323370000	64707000	55774000	50134000	54436000	53841000	44482000	F1RQR4	F1RQR4	F1RQR4_PIG Uncharacterized protein OS=Sus scrofa GN=EHD1 PE=1 SV=2
0	0	0	0	0	32113000		2	2	1	21.2	21.2	10.3	15.638	0	3.7008	154420000	2	25736000	4256000	4297700	3526600	5538400	4738700	3378400	F1RQS3	F1RQS3	F1RQS3_PIG Uncharacterized protein OS=Sus scrofa PE=4 SV=2
709320000	816000000	726480000	823560000	829430000	878790000		18	18	18	37.1	37.1	37.1	92.292	0	141.98	3980900000	92	104760000	19471000	18937000	13659000	20404000	20087000	12204000	F1RQS5	F1RQS5	F1RQS5_PIG Uncharacterized protein OS=Sus scrofa GN=CDC5L PE=1 SV=2
0	0	0	0	0	16205000		1	1	1	6.5	6.5	6.5	20.894	0	6.046	71984000	9	7998200	1135600	1533400	1369300	1327700	1495700	1136500	F1RQS8	F1RQS8	F1RQS8_PIG Uncharacterized protein OS=Sus scrofa GN=ARL2 PE=1 SV=1
61171000	0	0	68484000	27577000	0		4	4	4	16.7	16.7	16.7	34.242	0	8.3424	196860000	6	15143000	5100000	1603900	498300	3650500	2359600	1930500	F1RQT4	F1RQT4	F1RQT4_PIG Uncharacterized protein OS=Sus scrofa GN=ZFPL1 PE=1 SV=1
0	0	0	15216000	25628000	0		2	2	2	4.5	4.5	4.5	85.967	0	8.4194	96801000	5	2361000	562800	449980	251200	316060	516790	264170	F1RQT6	F1RQT6	F1RQT6_PIG Uncharacterized protein OS=Sus scrofa GN=VPS51 PE=1 SV=1
218530000	272100000	350730000	299230000	321730000	261160000		6	6	6	8.3	8.3	8.3	106.95	0	6.256	1406900000	13	27055000	6277500	3514300	4441800	5554700	4700600	2566400	F1RQT7	F1RQT7	F1RQT7_PIG Alanine--tRNA ligase, cytoplasmic OS=Sus scrofa GN=AARS2 PE=1 SV=1
39899000000	47968000000	49719000000	39336000000	46661000000	46027000000		43	43	29	70.2	70.2	48.3	83.252	0	323.31	241460000000	1252	7317000000	1401100000	1277200000	1125700000	1292100000	1241500000	979250000	F1RQU2	F1RQU2	F1RQU2_PIG Uncharacterized protein OS=Sus scrofa GN=HSP90AB1 PE=1 SV=1
48664000	50905000	0	0	0	27096000		4	4	4	12.7	12.7	12.7	52.568	0	6.5422	206470000	5	15882000	1436400	3537500	2477700	1984500	3973500	2472900	F1RQU4	F1RQU4	F1RQU4_PIG Uncharacterized protein OS=Sus scrofa GN=SLC29A1 PE=1 SV=2
1112300000	769220000	661690000	1168900000	822010000	716770000		4	4	4	23.3	23.3	23.3	14.384	0	8.9514	4420800000	23	1473600000	431650000	186000000	141260000	376370000	194940000	143390000	F1RQU9;P62863;P55812	F1RQU9;P62863	F1RQU9_PIG 40S ribosomal protein S30 OS=Sus scrofa GN=FAU PE=4 SV=1;RS30_PIG 40S ribosomal protein S30 OS=Sus scrofa GN=FAU PE=3 SV=1
19509000	0	52842000	0	0	26520000		2	2	2	8.2	8.2	8.2	65.882	0	20.066	105180000	5	4207300	703190	602190	1351800	179370	549380	821390	F1RQV4	F1RQV4	F1RQV4_PIG DNA polymerase alpha subunit B OS=Sus scrofa GN=POLA2 PE=3 SV=2
65207000	20096000	0	87375000	0	91647000		4	4	4	42.1	42.1	42.1	15.929	0	9.6054	245620000	12	27291000	9205500	1494800	794450	9423400	1407300	4965300	F1RQV7	F1RQV7	F1RQV7_PIG Uncharacterized protein OS=Sus scrofa GN=MRPL14 PE=1 SV=1
40555000	0	47186000	33125000	51901000	0		5	5	5	5.8	5.8	5.8	137.64	0	5.2109	224560000	5	3351600	802220	529840	344940	516180	565370	593030	F1RQW4	F1RQW4	F1RQW4_PIG Uncharacterized protein OS=Sus scrofa GN=SKIV2L PE=1 SV=1
0	32125000	49398000	0	0	44974000		4	4	4	16.4	16.4	16.4	42.905	0	27.445	157530000	5	8290900	1582900	1207600	1681100	1040700	1053000	1725600	F1RQW5;K7GM35;K7GQ47;K7GKF7;K7GSZ0	F1RQW5;K7GM35;K7GQ47;K7GKF7;K7GSZ0	F1RQW5_PIG Uncharacterized protein OS=Sus scrofa GN=NELFE PE=1 SV=2;K7GM35_PIG Uncharacterized protein (Fragment) OS=Sus scrofa GN=NELFE PE=1 SV=6;K7GQ47_PIG Uncharacterized protein OS=Sus scrofa GN=NELFE PE=1 SV=1;K7GKF7_PIG Uncharacterized protein (Fragm
157790000	166110000	218230000	157380000	167300000	161550000		9	9	9	18.5	18.5	18.5	76.226	0	27.167	836990000	19	25363000	6635500	3175400	4128800	4659800	3738900	3024900	F1RQY4	F1RQY4	F1RQY4_PIG Uncharacterized protein OS=Sus scrofa GN=UBTF PE=1 SV=2
0	0	0	23494000	0	0		2	2	2	7.5	7.5	7.5	62.952	0	44.071	21200000	2	815400	0	0	0	815400	0	0	F1RQZ0	F1RQZ0	F1RQZ0_PIG Uncharacterized protein OS=Sus scrofa GN=GRN PE=1 SV=1
23882000	0	0	0	0	0		1	1	1	4.9	4.9	4.9	25.475	0	3.4427	23882000	2	2388200	2388200	0	0	0	0	0	F1RQZ4	F1RQZ4	F1RQZ4_PIG Uncharacterized protein OS=Sus scrofa GN=CCDC43 PE=4 SV=1
4071800000	5474700000	6009700000	4289400000	5658900000	5924500000		45	45	45	67.2	67.2	67.2	109.48	0	323.31	24940000000	311	489020000	84042000	85014000	80970000	82058000	84640000	72295000	F1RQZ9	F1RQZ9	F1RQZ9_PIG Uncharacterized protein OS=Sus scrofa GN=EFTUD2 PE=1 SV=2
849520000	1081300000	1087700000	949030000	958640000	1026400000		11	11	11	30.4	30.4	30.4	56.751	0	70.34	4716700000	79	214390000	38418000	43541000	38499000	33542000	30725000	29671000	F1RR06;I3LTH3	F1RR06	F1RR06_PIG Glycylpeptide N-tetradecanoyltransferase OS=Sus scrofa GN=NMT1 PE=1 SV=2
38842000	38206000	0	41617000	0	41580000		2	2	2	3.4	3.4	3.4	89.004	0	5.8049	179810000	4	4495300	945850	748000	725020	947100	445980	683330	F1RR07	F1RR07	F1RR07_PIG Phosphoinositide phospholipase C OS=Sus scrofa GN=PLCD3 PE=1 SV=1
0	0	0	0	87109000	0		2	2	2	2.3	2.3	2.3	158.07	0	6.6058	410570000	7	5950300	1384100	1203600	854730	754310	1010000	743540	F1RR16	F1RR16	F1RR16_PIG Uncharacterized protein OS=Sus scrofa GN=ATAD2 PE=4 SV=1
80694000	0	0	90443000	84141000	70589000		5	5	5	18.4	18.4	18.4	39.153	0	10.428	309860000	11	20657000	4846900	1370600	1107300	4296400	5567700	3468300	F1RR19	F1RR19	F1RR19_PIG Uncharacterized protein OS=Sus scrofa GN=HEXIM1 PE=1 SV=1
0	0	37575000	0	0	0		4	4	4	27.4	27.4	27.4	33.704	0	18.753	149380000	10	8787200	0	1043300	1531900	1070600	3221300	1920100	F1RR38	F1RR38	F1RR38_PIG Uncharacterized protein OS=Sus scrofa GN=TTC1 PE=1 SV=2
263060000	336060000	480840000	291060000	322680000	430260000		6	6	6	30.5	30.5	30.5	40.884	0	63.469	1700400000	33	106280000	21798000	11375000	20886000	19517000	20152000	12549000	F1RR44	F1RR44	F1RR44_PIG Serine/threonine-protein phosphatase 2A activator OS=Sus scrofa GN=PTPA PE=1 SV=2
740760000	1077100000	1156100000	796620000	1173900000	1121500000		19	19	19	37.2	37.2	37.2	70.833	0	117.98	4749400000	118	169620000	25827000	28596000	28958000	24665000	33903000	27672000	F1RR45	F1RR45	F1RR45_PIG Uncharacterized protein OS=Sus scrofa GN=CRAT PE=1 SV=1
42893000	0	0	38443000	0	0		2	2	2	13.4	13.4	13.4	27.081	0	5.5017	109040000	5	10904000	3929900	1021600	996500	3793100	1074200	88840	F1RR46	F1RR46	F1RR46_PIG Uncharacterized protein OS=Sus scrofa GN=DOLPP1 PE=1 SV=1
119310000	105620000	182780000	0	114980000	109780000		7	7	7	26.6	26.6	26.6	43.489	0	12.56	539320000	9	31725000	9883700	2657500	7005500	2046100	6389200	3742600	F1RR48;I3LUB3	F1RR48;I3LUB3	F1RR48_PIG Uncharacterized protein OS=Sus scrofa GN=SH3GLB2 PE=1 SV=2;I3LUB3_PIG Uncharacterized protein OS=Sus scrofa GN=SH3GLB2 PE=1 SV=1
255500000	274950000	260840000	184880000	220670000	247980000		15	15	15	13.1	13.1	13.1	196.1	0	28.659	1173300000	34	14136000	3134400	2936200	1589400	2461400	2246800	1767600	F1RR49	F1RR49	F1RR49_PIG Uncharacterized protein OS=Sus scrofa GN=NUP188 PE=1 SV=2
26607000	35881000	30256000	0	41964000	39592000		4	4	4	8.3	8.3	8.3	43.3	0	8.2344	139430000	16	6639400	607950	1458800	992700	334080	1862400	1383400	F1RR63	F1RR63	F1RR63_PIG Uncharacterized protein OS=Sus scrofa GN=SPOUT1 PE=4 SV=2
0	0	0	0	5132400	0		1	1	1	5	5	5	32.665	0.0020385	1.872	29918000	2	1759900	606040	0	256720	655560	241540	0	F1RR64	F1RR64	F1RR64_PIG Uncharacterized protein OS=Sus scrofa GN=ENDOG PE=1 SV=1
0	103320000	94843000	81813000	105480000	121650000		5	5	5	16.2	16.2	16.2	46.285	0	5.7546	434290000	7	16085000	1972000	3111200	2764800	2374700	2951000	2911100	F1RR65	F1RR65	F1RR65_PIG Uncharacterized protein OS=Sus scrofa GN=TBC1D13 PE=1 SV=1
2835000000	3491400000	4075300000	2040800000	2785100000	3570800000		9	9	9	49.5	49.5	49.5	33.615	0	323.31	15025000000	67	1669400000	298220000	298820000	291010000	279940000	246410000	255000000	F1RR69	F1RR69	F1RR69_PIG Uncharacterized protein OS=Sus scrofa GN=SETSIP PE=1 SV=1
70052000	60410000	48016000	71568000	63377000	61541000		5	5	5	51	51	51	17.646	0	9.2184	307210000	9	43888000	11505000	7446700	5343800	5632100	9712800	4247900	F1RR73	F1RR73	F1RR73_PIG Uncharacterized protein OS=Sus scrofa GN=NUDCD2 PE=1 SV=1
0	0	0	0	21137000	0		1	1	1	3.5	3.5	3.5	70.056	0	3.2096	30431000	1	780280	0	346680	0	0	433600	0	F1RR74;K7GMY0;I3LED2;K7GSC4	F1RR74;K7GMY0;I3LED2;K7GSC4	F1RR74_PIG Uncharacterized protein (Fragment) OS=Sus scrofa GN=HMMR PE=4 SV=3;K7GMY0_PIG Uncharacterized protein OS=Sus scrofa GN=HMMR PE=4 SV=1;I3LED2_PIG Uncharacterized protein OS=Sus scrofa GN=HMMR PE=4 SV=1;K7GSC4_PIG Uncharacterized protein OS=Sus sc
6367200000	7527200000	8709000000	6099400000	6685600000	7775900000		89	89	89	48.2	48.2	48.2	282.1	0	323.31	34308000000	532	245060000	44248000	41193000	44762000	41433000	38384000	35038000	F1RR78	F1RR78	F1RR78_PIG Uncharacterized protein OS=Sus scrofa GN=SPTAN1 PE=1 SV=2
151360000	182280000	243590000	183810000	192200000	184670000		3	3	3	22.8	22.8	22.8	11.31	0	14.248	897240000	15	224310000	29977000	44156000	33478000	45084000	35918000	35696000	F1RR84	F1RR84	F1RR84_PIG Ubiquitin-related modifier 1 OS=Sus scrofa GN=URM1 PE=3 SV=1
1075900000	1017000000	1126600000	1002800000	1138900000	1121200000		13	13	13	44.8	44.8	44.8	35.194	0	96.942	5186800000	77	324170000	60631000	57210000	51798000	49648000	55650000	49236000	F1RR89	F1RR89	F1RR89_PIG Uncharacterized protein OS=Sus scrofa PE=1 SV=2
243580000	230700000	225900000	230650000	309480000	182500000		5	2	2	16.3	3.6	3.6	37.993	0	4.4858	1152400000	17	57619000	10885000	9254900	7931000	11161000	12474000	5914300	F1RR91	F1RR91	F1RR91_PIG Uncharacterized protein OS=Sus scrofa GN=FBLL1 PE=1 SV=2
0	0	0	0	31279000	0		2	2	2	4	4	4	69.377	0	2.9711	56814000	3	1775400	0	391340	308350	0	782020	293720	F1RR93;I3LS43	F1RR93;I3LS43	F1RR93_PIG Protein Spindly OS=Sus scrofa GN=SPDL1 PE=3 SV=1;I3LS43_PIG Protein Spindly OS=Sus scrofa GN=SPDL1 PE=3 SV=1
198770000	180060000	208420000	143410000	143200000	203210000		9	9	9	12.5	12.5	12.5	113.15	0	52.703	865110000	27	21100000	4595300	1887000	3345900	4551600	3545400	3175100	I3LSP4;F1RRA0;I3L9Y2	I3LSP4;F1RRA0;I3L9Y2	I3LSP4_PIG Uncharacterized protein OS=Sus scrofa GN=GOLGA2 PE=1 SV=1;F1RRA0_PIG Uncharacterized protein OS=Sus scrofa GN=GOLGA2 PE=1 SV=2;I3L9Y2_PIG Uncharacterized protein OS=Sus scrofa PE=4 SV=1
0	0	0	0	0	15368000		1	1	1	16.5	16.5	16.5	9.2007	0.00023889	2.4768	142060000	1	28413000	10065000	2831300	1864800	8613400	3098300	1940100	F1RRA3	F1RRA3	F1RRA3_PIG Uncharacterized protein OS=Sus scrofa PE=4 SV=1
198180000	261630000	262750000	209340000	210070000	246690000		15	12	12	24	18.9	18.9	97.843	0	27.54	1106600000	23	20493000	3785500	3408600	4228600	3315900	3565700	2189000	F1RRA7	F1RRA7	F1RRA7_PIG Uncharacterized protein OS=Sus scrofa GN=HSPA4L PE=1 SV=2
0	0	0	0	0	12825000		1	1	1	1.2	1.2	1.2	95.487	0	2.8234	26131000	3	622170	0	0	168940	0	260480	192750	F1RRB5	F1RRB5	F1RRB5_PIG Uncharacterized protein OS=Sus scrofa GN=JADE1 PE=4 SV=1
214520000	294390000	288930000	222790000	264700000	370530000		8	8	8	32.6	32.6	32.6	44.501	0	70.241	1309900000	32	68940000	12531000	13164000	10172000	11011000	9630900	12430000	F1RRB7;I3LPY7	F1RRB7;I3LPY7	F1RRB7_PIG Uncharacterized protein OS=Sus scrofa GN=ACAA1 PE=1 SV=2;I3LPY7_PIG Uncharacterized protein OS=Sus scrofa PE=3 SV=1
0	85266000	96305000	0	78511000	0		6	6	6	13.6	13.6	13.6	95.45	0	34.536	341260000	11	7260800	1235900	1450800	1233800	902620	1562800	874920	F1RRC0	F1RRC0	F1RRC0_PIG Uncharacterized protein OS=Sus scrofa GN=VILL PE=4 SV=2
26153000	0	17276000	32867000	0	0		4	4	4	2.7	2.7	2.7	262.39	0	3.1542	69128000	5	480060	180850	0	51976	247230	0	0	F1RRC2;I3LUS9	F1RRC2;I3LUS9	F1RRC2_PIG Uncharacterized protein OS=Sus scrofa GN=GOLGA4 PE=4 SV=2;I3LUS9_PIG Uncharacterized protein OS=Sus scrofa GN=GOLGA4 PE=4 SV=1
534890000	876780000	750210000	597200000	697490000	810250000		17	17	16	27.4	27.4	26.3	101.42	0	130.19	3394900000	52	65287000	9802500	13552000	9919600	9876800	12380000	9756600	F1RRD3	F1RRD3	F1RRD3_PIG Uncharacterized protein OS=Sus scrofa GN=NAA15 PE=1 SV=2
3495200000	3678200000	4335200000	3225800000	3372700000	3976600000		26	26	26	52.7	52.7	52.7	85.25	0	237.04	17923000000	175	459570000	92020000	76385000	76076000	82926000	68475000	63691000	F1RRD6	F1RRD6	F1RRD6_PIG Uncharacterized protein OS=Sus scrofa GN=PDCD6IP PE=1 SV=2
193530000	0	0	189500000	0	0		5	5	5	12.7	12.7	12.7	56.674	0	4.0724	1319400000	5	65970000	9237000	11019000	10810000	8946500	13496000	12462000	F1RRD8	F1RRD8	F1RRD8_PIG Uncharacterized protein OS=Sus scrofa GN=UBP1 PE=1 SV=1
1498400000	1457800000	2064000000	1356600000	1548400000	1832900000		17	17	17	42.6	42.6	42.6	52.428	0	71.787	7656100000	103	239250000	38279000	37869000	51246000	34106000	36929000	40825000	F1RRE0	F1RRE0	F1RRE0_PIG Uncharacterized protein OS=Sus scrofa GN=DYNC1LI1 PE=1 SV=2
78068000	89346000	101570000	73600000	92102000	97585000		4	4	4	11.5	11.5	11.5	58.338	0	8.4033	414280000	5	15344000	2413800	2477100	2481700	2384500	2535900	3050900	F1RRF0	F1RRF0	F1RRF0_PIG Oxysterol-binding protein OS=Sus scrofa GN=OSBPL10 PE=1 SV=1
269650000	429430000	359240000	270770000	438460000	532180000		8	8	8	14.4	14.4	14.4	93.499	0	45.818	1826200000	33	53711000	8936700	11027000	6367300	8421700	10571000	8387400	F1RRF2	F1RRF2	F1RRF2_PIG Uncharacterized protein OS=Sus scrofa GN=STT3B PE=1 SV=1
73829000	55903000	70075000	73610000	71758000	71282000		4	4	4	32.8	32.8	32.8	32.575	0	10.734	345900000	12	23060000	7650900	2041600	1957600	4235100	3901400	3273100	F1RRF3;I3L7G7	F1RRF3;I3L7G7	F1RRF3_PIG Uncharacterized protein OS=Sus scrofa GN=ZNF330 PE=4 SV=2;I3L7G7_PIG Uncharacterized protein OS=Sus scrofa PE=4 SV=1
914760000	1160500000	936270000	909800000	1164600000	1020500000		26	26	26	28.8	28.8	28.8	121.99	0	118.99	4903700000	108	89157000	13159000	17196000	10888000	17192000	19933000	10790000	F1RRG9;K7GMM0;K7GNV1;K7GLQ2;F1RTI9;I3LTT5;K7GSA6	F1RRG9	F1RRG9_PIG Uncharacterized protein OS=Sus scrofa GN=SMARCA5 PE=1 SV=1
45653000	66547000	58970000	50872000	68649000	76897000		4	4	4	5.3	5.3	5.3	136	0	8.0278	294180000	18	5348700	1299800	797430	627640	847240	792600	984060	F1RRH2	F1RRH2	F1RRH2_PIG Anion exchange protein OS=Sus scrofa GN=SLC4A7 PE=1 SV=2
156440000	0	0	132700000	0	0		3	3	3	18.9	18.9	18.9	22.234	0	2.8875	343450000	5	28621000	11352000	2343300	1057800	11499000	1087800	1280400	F1SIU4;F1RRH6	F1SIU4;F1RRH6	F1SIU4_PIG Uncharacterized protein OS=Sus scrofa GN=LOC102158964 PE=4 SV=1;F1RRH6_PIG Uncharacterized protein OS=Sus scrofa GN=MRPS18A PE=1 SV=2
83166000	114100000	89622000	95511000	96159000	93316000		7	7	7	24.7	24.7	24.7	45.798	0	75.656	462530000	19	21024000	4411700	4246300	3052800	3524500	3492700	2296000	F1RRH9	F1RRH9	F1RRH9_PIG Uncharacterized protein OS=Sus scrofa GN=DPF2 PE=1 SV=2
75638000	51818000	51552000	76371000	40375000	40891000		3	3	3	7.4	7.4	7.4	51.137	0	4.6762	279050000	12	12684000	2982700	1983200	1692700	3362800	1580600	1081800	F1RRI2	F1RRI2	F1RRI2_PIG Uncharacterized protein OS=Sus scrofa GN=FRMD8 PE=4 SV=1
187310000	312340000	380470000	160330000	305500000	374220000		4	4	4	45.7	45.7	45.7	21.48	0	39.535	1340600000	21	111720000	16519000	21176000	19798000	15087000	20163000	18978000	F1RRI4;I3LAI6	F1RRI4;I3LAI6	F1RRI4_PIG Uncharacterized protein OS=Sus scrofa GN=SSSCA1 PE=4 SV=1;I3LAI6_PIG Uncharacterized protein OS=Sus scrofa PE=4 SV=1
350810000	417640000	651180000	342560000	485950000	510470000		6	6	6	27.6	27.6	27.6	39.721	0	62.582	2251700000	31	132450000	28654000	21872000	21759000	26916000	18804000	14446000	F1RRJ4	F1RRJ4	F1RRJ4_PIG Uncharacterized protein OS=Sus scrofa GN=POLR1C PE=1 SV=1
0	129530000	123910000	74415000	114840000	106340000		7	7	7	17.1	17.1	17.1	89.077	0	22.216	454910000	13	12295000	720490	2753100	2087200	2661000	2963600	1109600	F1RRK0	F1RRK0	F1RRK0_PIG Uncharacterized protein OS=Sus scrofa GN=SCYL1 PE=1 SV=2
3053800000	4308500000	4620700000	3020400000	4287300000	4944000000		44	44	16	56.5	56.5	21.3	136.39	0	323.31	19060000000	340	307430000	50499000	51782000	47233000	49211000	53687000	55014000	F1RRK9;F1SIU3	F1RRK9;F1SIU3	F1RRK9_PIG Uncharacterized protein OS=Sus scrofa GN=XPO5 PE=1 SV=2;F1SIU3_PIG Uncharacterized protein OS=Sus scrofa PE=4 SV=2
237780000	192530000	329790000	229020000	222040000	239190000		3	3	3	21.4	21.4	21.4	19.594	0	6.9	1147000000	10	88228000	17106000	12304000	18743000	15078000	12451000	12547000	F1RRM1;F1RRM7	F1RRM1;F1RRM7	F1RRM1_PIG 2-deoxynucleoside 5-phosphate N-hydrolase 1 OS=Sus scrofa GN=DNPH1 PE=1 SV=1;F1RRM7_PIG 2-deoxynucleoside 5-phosphate N-hydrolase 1 OS=Sus scrofa GN=DNPH1 PE=3 SV=1
46942000	0	0	0	0	0		5	5	5	6.7	6.7	6.7	117.03	0	3.4226	177100000	5	3279700	869310	517850	170080	667160	656500	398780	F1RRN0	F1RRN0	F1RRN0_PIG Uncharacterized protein OS=Sus scrofa GN=PTK7 PE=1 SV=1
137150000	124730000	212110000	140440000	127120000	129600000		8	6	6	23.9	19	19	68.308	0	35.333	683620000	10	17529000	3114700	3060100	3863500	2969500	1802100	2718800	F1RRN1	F1RRN1	F1RRN1_PIG Uncharacterized protein OS=Sus scrofa GN=KLC4 PE=1 SV=2
226080000	52527000	56661000	313710000	67222000	35565000		7	7	7	36.6	36.6	36.6	33.216	0	18.029	624080000	30	41605000	10253000	7535500	4237700	9123400	6805200	3650400	F1RRN2	F1RRN2	F1RRN2_PIG Uncharacterized protein OS=Sus scrofa GN=MRPL2 PE=1 SV=1
1320200000	963570000	1556700000	1256500000	1029200000	1714900000		12	12	12	48.6	48.6	48.6	34.742	0	138.74	6274200000	101	272790000	57361000	30524000	46534000	56353000	37208000	44812000	F1RRP6	F1RRP6	F1RRP6_PIG Annexin (Fragment) OS=Sus scrofa GN=ANXA13 PE=1 SV=3
81469000	87967000	0	86357000	90137000	97098000		2	2	2	10.6	10.6	10.6	24.983	0	11.893	402130000	7	33511000	5469900	6775600	3468900	6914800	5566600	5315400	F1RRP8	F1RRP8	F1RRP8_PIG Uncharacterized protein OS=Sus scrofa GN=TMEM65 PE=1 SV=1
0	0	125250000	0	118840000	87566000		3	3	3	31.3	31.3	31.3	21.827	0	9.4485	401010000	10	44556000	6616100	6187600	9490100	5407500	10601000	6254000	K7GSE5;F1RRP9	K7GSE5;F1RRP9	K7GSE5_PIG Uncharacterized protein OS=Sus scrofa GN=NDUFB9 PE=1 SV=1;F1RRP9_PIG Uncharacterized protein OS=Sus scrofa GN=NDUFB9 PE=1 SV=2
163020000	191860000	228390000	162700000	206600000	171400000		4	4	4	35.8	35.8	35.8	24.691	0	23.651	926750000	35	102970000	18487000	19532000	12858000	20344000	22167000	9584200	F1RRR1	F1RRR1	F1RRR1_PIG Uncharacterized protein OS=Sus scrofa GN=GOSR2 PE=1 SV=1
179640000	88880000	151850000	129130000	125710000	203390000		11	11	11	20.6	20.6	20.6	84.839	0	10.487	653290000	12	14847000	1613400	2311900	1642900	2016200	1869100	5394000	K7GSG6;F1RRR5	K7GSG6;F1RRR5	K7GSG6_PIG Uncharacterized protein OS=Sus scrofa PE=1 SV=1;F1RRR5_PIG Uncharacterized protein OS=Sus scrofa PE=1 SV=2
835250000	739030000	669130000	732300000	801210000	766560000		19	19	19	34	34	34	83.584	0	58.882	3650900000	79	77679000	9952700	10377000	9799200	21725000	15813000	10012000	F1RRS3;I3LTE8	F1RRS3;I3LTE8	F1RRS3_PIG Uncharacterized protein OS=Sus scrofa GN=NSF PE=1 SV=2;I3LTE8_PIG Uncharacterized protein OS=Sus scrofa PE=4 SV=1
80305000	0	12930000	111170000	10484000	0		2	2	2	4.9	4.9	4.9	81.272	0	2.6689	244300000	5	6980100	2028400	782380	876970	1839100	646310	806990	F1RRS8	F1RRS8	F1RRS8_PIG Microtubule-associated protein OS=Sus scrofa GN=MAPT PE=1 SV=2
0	0	0	0	0	10072000		1	1	1	2.2	2.2	2.2	75.18	0.0039797	1.5655	47572000	1	1486600	410650	278090	0	325770	273450	198680	F1RRT1	F1RRT1	F1RRT1_PIG Uncharacterized protein OS=Sus scrofa GN=CDC27 PE=4 SV=2
409540000	553480000	593040000	449740000	479500000	608280000		11	11	11	41.4	41.4	41.4	36.748	0	99.003	2443000000	32	128580000	21922000	25965000	21173000	17810000	22981000	18727000	F1RRT3	F1RRT3	F1RRT3_PIG Uncharacterized protein OS=Sus scrofa GN=FAM49B PE=1 SV=2
0	0	0	16771000	0	0		1	1	1	3.7	3.7	3.7	43.56	0	2.7913	34406000	0	1638400	917760	0	0	720630	0	0	F1RRT7	F1RRT7	F1RRT7_PIG Uncharacterized protein OS=Sus scrofa PE=1 SV=2
131190000	64071000	51402000	95568000	49763000	45310000		2	2	2	9.4	9.4	9.4	44.829	0	9.1847	342920000	13	14910000	1326900	3673900	3006400	1795800	2855800	2251000	F1RRU5	F1RRU5	F1RRU5_PIG Uncharacterized protein OS=Sus scrofa GN=METTL2A PE=4 SV=2
0	0	41403000	0	46347000	0		4	4	1	7.4	7.4	1.5	85.2	0	5.9846	120000000	6	3333400	167420	576110	776550	159120	1053700	600530	F1RRU6	F1RRU6	F1RRU6_PIG Uncharacterized protein OS=Sus scrofa GN=TLK2 PE=4 SV=2
3641900000	4131600000	5344300000	3368900000	4116700000	5047800000		12	12	12	47.4	47.4	47.4	37.495	0	289.73	20565000000	107	2056500000	345500000	347260000	382790000	276750000	386630000	317580000	F1RRV6	F1RRV6	F1RRV6_PIG Uncharacterized protein OS=Sus scrofa GN=NDRG1 PE=1 SV=2
0	0	0	18058000	0	0		1	1	1	3.8	3.8	3.8	39.768	0.0016022	1.9803	29422000	1	1548500	690870	0	0	857640	0	0	Q02745;F1RRV7	Q02745;F1RRV7	SIA4A_PIG CMP-N-acetylneuraminate-beta-galactosamide-alpha-2,3-sialyltransferase 1 OS=Sus scrofa GN=ST3GAL1 PE=1 SV=1;F1RRV7_PIG CMP-N-acetylneuraminate-beta-galactosamide-alpha-2,3-sialyltransferase 1 OS=Sus scrofa GN=ST3GAL1 PE=1 SV=2
36165000	38005000	40995000	41474000	0	0		3	3	3	19.7	19.7	19.7	32.436	0	2.6211	136760000	9	10520000	1042700	2954700	2548500	3305200	416410	252630	F1RRW7	F1RRW7	F1RRW7_PIG Uncharacterized protein OS=Sus scrofa GN=TACO1 PE=1 SV=1
0	96033000	115370000	77215000	99742000	93099000		11	1	1	48.8	6.4	6.4	31.353	0	18.218	407030000	7	33919000	3589700	6900600	6570600	4466900	7485900	4905400	I3LTH8;F1RRY2	I3LTH8;F1RRY2	I3LTH8_PIG Uncharacterized protein OS=Sus scrofa GN=NPM1 PE=1 SV=1;F1RRY2_PIG Uncharacterized protein OS=Sus scrofa GN=NPM1 PE=1 SV=2
715900000	754030000	910320000	790730000	776730000	1057500000		11	11	11	43.2	43.2	43.2	42.705	0	73.206	4032500000	44	161300000	31856000	27457000	26419000	23646000	31990000	19934000	F1RRY6	F1RRY6	F1RRY6_PIG Uncharacterized protein OS=Sus scrofa GN=PTGES2 PE=1 SV=2
259460000	332410000	349080000	234460000	367400000	343620000		6	6	6	40.1	40.1	40.1	36.011	0	61.695	1495200000	29	78693000	14395000	12821000	12346000	11112000	16554000	11465000	F1RRZ3	F1RRZ3	F1RRZ3_PIG Uncharacterized protein OS=Sus scrofa PE=4 SV=2
51223000	0	0	54415000	0	0		3	3	3	7.3	7.3	7.3	68.748	0	5.2146	138230000	7	4459100	1755300	362520	205960	1491000	429590	214660	F1RS11	F1RS11	F1RS11_PIG Uncharacterized protein OS=Sus scrofa GN=STXBP1 PE=1 SV=2
94095000	128500000	129060000	88067000	128360000	120560000		4	4	4	29.4	29.4	29.4	22.076	0	5.8827	553060000	7	50278000	9924700	5896100	9341300	8939500	10918000	5258800	F1RS14;F1RS13	F1RS14;F1RS13	F1RS14_PIG Uncharacterized protein OS=Sus scrofa GN=PTRH1 PE=4 SV=1;F1RS13_PIG Uncharacterized protein OS=Sus scrofa GN=PTRH1 PE=4 SV=1
1111400000	1484900000	1609500000	1285700000	1464700000	1465300000		19	19	19	25.8	25.8	25.8	83.279	0	185.05	6679600000	95	202410000	30414000	36920000	37546000	39412000	31112000	27008000	F1RS15	F1RS15	F1RS15_PIG Uncharacterized protein OS=Sus scrofa GN=FAM129B PE=1 SV=1
46707000	77136000	81034000	47047000	64674000	81527000		5	5	5	11.2	11.2	11.2	80.532	0	9.0651	313890000	13	9232100	1221600	2187000	1930900	1895000	826860	1170700	I3L6P8;I3LH08;F1RS16	I3L6P8;I3LH08;F1RS16	I3L6P8_PIG Uncharacterized protein OS=Sus scrofa PE=4 SV=1;I3LH08_PIG Uncharacterized protein OS=Sus scrofa PE=4 SV=1;F1RS16_PIG Uncharacterized protein OS=Sus scrofa GN=LRSAM1 PE=4 SV=1
0	0	0	73614000	0	0		2	2	2	10.9	10.9	10.9	60.565	0	17.625	298940000	7	9643300	2258000	1324800	1350300	2142800	1327300	1240200	F1RS21	F1RS21	F1RS21_PIG Uncharacterized protein OS=Sus scrofa GN=COG6 PE=4 SV=2
0	0	0	0	0	142720000		1	1	1	43.1	43.1	43.1	6.8247	0	10.266	464360000	7	154790000	24747000	28732000	29311000	22482000	19487000	30029000	F1RS33	F1RS33	F1RS33_PIG Uncharacterized protein OS=Sus scrofa GN=UFM1 PE=1 SV=1
394120000	522590000	424610000	439890000	496650000	454660000		17	17	17	17.1	17.1	17.1	164.95	0	33.188	2194000000	39	37186000	7947800	6920500	5678700	5536800	6398600	4703500	F1RS34	F1RS34	F1RS34_PIG Uncharacterized protein OS=Sus scrofa GN=GAPVD1 PE=1 SV=2
31641000000	32738000000	33349000000	29324000000	31817000000	29943000000		39	39	38	52.1	52.1	52.1	70.251	0	323.31	155270000000	768	5354000000	1155900000	880240000	788840000	929270000	917410000	682360000	F1RS36;P34935	F1RS36	F1RS36_PIG 78 kDa glucose-regulated protein OS=Sus scrofa GN=HSPA5 PE=1 SV=2
0	0	0	0	37666000	0		2	2	2	17.6	17.6	17.6	28.409	0	16.647	164870000	5	13739000	3148900	3023400	2684500	1389900	2511300	980800	F1RS43	F1RS43	F1RS43_PIG Uncharacterized protein OS=Sus scrofa PE=3 SV=2
225170000	101790000	146960000	109880000	84047000	153740000		6	6	6	15.6	15.6	15.6	74.776	0	14.295	688730000	14	18614000	5653300	3071400	2714400	4027100	1428700	1719500	F1RS44	F1RS44	F1RS44_PIG Uncharacterized protein OS=Sus scrofa GN=NGLY1 PE=1 SV=2
88372000	0	0	0	157560000	127280000		13	9	9	9.4	7	7	182.11	0	13.144	502040000	9	5770600	1081000	1081700	556010	830160	929930	1291800	F1RS45	F1RS45	F1RS45_PIG DNA topoisomerase 2 OS=Sus scrofa GN=TOP2B PE=1 SV=2
2597400000	2874300000	2950100000	2769200000	2728300000	2604400000		23	23	23	42.6	42.6	42.6	67.361	0	228.58	13292000000	142	428770000	83746000	71840000	68666000	80891000	70128000	53504000	F1RS49	F1RS49	F1RS49_PIG Uncharacterized protein OS=Sus scrofa GN=ABCE1 PE=1 SV=2
143260000	13759000	8414400	159960000	14680000	7718600		5	5	5	7.6	7.6	7.6	121.51	0	7.8611	309660000	13	6071700	2279400	501840	239200	2292600	509160	249480	F1RS50	F1RS50	F1RS50_PIG Uncharacterized protein OS=Sus scrofa GN=OTUD4 PE=4 SV=1
105730000	0	144240000	77855000	0	137840000		5	5	5	13.1	13.1	13.1	88.075	0	14.712	512770000	8	13148000	2430900	1609300	2285500	2024500	2293100	2504700	F1RS65;F1RS74	F1RS65;F1RS74	F1RS65_PIG Uncharacterized protein OS=Sus scrofa GN=TBC1D5 PE=1 SV=2;F1RS74_PIG Uncharacterized protein OS=Sus scrofa GN=TBC1D5 PE=1 SV=2
0	0	0	0	7370200	0		1	1	1	3.7	3.7	3.7	36.956	0.0075399	1.315	50664000	4	2666500	1060000	281350	0	1014800	310350	0	F1RS78	F1RS78	F1RS78_PIG Uncharacterized protein OS=Sus scrofa GN=OXNAD1 PE=4 SV=2
244350000	165380000	123780000	235510000	164350000	148950000		8	8	8	11	11	11	116.57	0	19.842	885400000	24	23300000	5433700	3558300	3523500	4537000	3830800	2416700	F1RS81	F1RS81	F1RS81_PIG Uncharacterized protein OS=Sus scrofa GN=ANKRD28 PE=1 SV=2
345180000	190170000	130100000	316790000	204270000	155470000		10	10	10	16.1	16.1	16.1	102.8	0	39.556	1126900000	44	26832000	7172700	3601500	2180900	6931800	4396600	2548000	F1RS89;I3LF47	F1RS89	F1RS89_PIG Uncharacterized protein OS=Sus scrofa PE=1 SV=2
21701000	0	0	0	0	0		3	3	3	4.6	4.6	4.6	100.57	0	5.9131	116180000	3	2766100	516680	635680	378010	350360	478270	407150	F1RSA2	F1RSA2	F1RSA2_PIG Calcium-transporting ATPase OS=Sus scrofa GN=ATP2C1 PE=1 SV=2
266100000	424110000	339300000	314070000	346590000	433280000		7	7	7	36.2	36.2	36.2	38.391	0	102.22	1720000000	34	95558000	17123000	21804000	12276000	20676000	13005000	10674000	F1RSB0	F1RSB0	F1RSB0_PIG Uncharacterized protein OS=Sus scrofa GN=ARFIP1 PE=1 SV=2
236070000	293770000	262330000	212980000	257920000	231000000		8	8	8	37	37	37	21.505	0	24.018	1215100000	18	101260000	21599000	21535000	17017000	14789000	19290000	7026100	F1RSB6	F1RSB6	F1RSB6_PIG Uncharacterized protein OS=Sus scrofa GN=MRPS23 PE=1 SV=2
0	93523000	147710000	0	100110000	92109000		4	4	4	11.2	11.2	11.2	51.147	0	7.8684	441380000	13	25963000	3001700	4148600	5166200	3694300	6051800	3900800	F1RSC3	F1RSC3	F1RSC3_PIG Carboxypeptidase OS=Sus scrofa GN=SCPEP1 PE=1 SV=2
0	0	0	0	25152000	0		3	3	3	8.1	8.1	8.1	58.496	0.0028927	1.6684	114520000	0	4241500	866350	528030	815820	828190	745300	457830	F1RSD1	F1RSD1	F1RSD1_PIG Uncharacterized protein OS=Sus scrofa GN=KIFAP3 PE=1 SV=2
0	0	0	18920000	0	0		1	1	1	9.5	9.5	9.5	16.91	0.00046806	2.2428	56302000	4	6255800	2368000	1990800	0	1897000	0	0	F1RSD3	F1RSD3	F1RSD3_PIG Uncharacterized protein OS=Sus scrofa PE=4 SV=2
141500000	179370000	215320000	129640000	0	174360000		4	4	4	38.4	38.4	38.4	26.945	0	87.175	700080000	14	63643000	19349000	8612900	12321000	11990000	1724900	9644700	K7GR70;F1RSD5	K7GR70;F1RSD5	K7GR70_PIG Uncharacterized protein (Fragment) OS=Sus scrofa GN=LOC100737114 PE=1 SV=1;F1RSD5_PIG Uncharacterized protein OS=Sus scrofa GN=LOC100737114 PE=1 SV=2
0	0	0	0	0	28334000		1	1	1	1.8	1.8	1.8	62.281	0	3.0856	89959000	5	3331800	525590	682940	543810	372140	544930	662420	F1RSD6	F1RSD6	F1RSD6_PIG Uncharacterized protein OS=Sus scrofa GN=COIL PE=1 SV=2
101270000	78550000	67719000	0	89535000	73226000		3	3	3	0.9	0.9	0.9	464.42	0.00068997	2.034	349860000	8	1521100	326030	263100	225050	125450	342650	238860	F1RSE6	F1RSE6	F1RSE6_PIG Uncharacterized protein OS=Sus scrofa GN=PRKDC PE=3 SV=1
1851000000	2253000000	2654400000	1806800000	2157900000	2416500000		25	25	25	43.4	43.4	43.4	94.138	0	192.02	10583000000	177	235180000	43937000	42185000	39627000	40918000	36847000	31664000	F1RSE7	F1RSE7	F1RSE7_PIG Uncharacterized protein OS=Sus scrofa GN=MCM4 PE=1 SV=2
0	66350000	65515000	0	65197000	0		2	2	2	7	7	7	38.263	0	4.3324	202710000	4	13514000	0	3512100	3084800	979550	3463000	2474400	F1RSF8;I3L7V7	F1RSF8;I3L7V7	F1RSF8_PIG Uncharacterized protein OS=Sus scrofa GN=TOM1L1 PE=4 SV=2;I3L7V7_PIG Uncharacterized protein OS=Sus scrofa GN=TOM1L1 PE=3 SV=1
278160000	317700000	338300000	319220000	346210000	346230000		11	11	11	37.2	37.2	37.2	54.072	0	74.903	1545500000	31	61820000	11209000	9741300	10090000	10744000	10976000	9059400	I3LQB3;Q9TVC1;F1RSG6	I3LQB3;Q9TVC1;F1RSG6	I3LQB3_PIG V-type proton ATPase subunit H OS=Sus scrofa GN=ATP6V1H PE=1 SV=1;VATH_PIG V-type proton ATPase subunit H OS=Sus scrofa GN=ATP6V1H PE=2 SV=1;F1RSG6_PIG V-type proton ATPase subunit H OS=Sus scrofa GN=ATP6V1H PE=1 SV=2
319590000	497230000	376020000	355230000	637910000	392910000		6	6	6	27	27	27	33.748	0	73.294	2033500000	34	119620000	19418000	20027000	18359000	17744000	25538000	18531000	F1RSG8	F1RSG8	F1RSG8_PIG Uncharacterized protein OS=Sus scrofa GN=TCEA1 PE=1 SV=2
901760000	1289400000	1544800000	866370000	1373300000	1320400000		8	8	8	67.1	67.1	67.1	23.531	0	99.823	5758500000	50	639840000	111450000	103610000	114610000	98572000	117140000	94448000	F1RSG9	F1RSG9	F1RSG9_PIG Uncharacterized protein OS=Sus scrofa GN=LYPLA1 PE=1 SV=2
349440000	305160000	337080000	399820000	275580000	277420000		12	12	12	50.7	50.7	50.7	33.427	0	30.489	1590000000	42	88332000	19316000	13815000	11705000	20743000	13019000	9734000	F1RSH0	F1RSH0	F1RSH0_PIG Uncharacterized protein OS=Sus scrofa GN=MRPL15 PE=1 SV=1
248090000	353040000	242090000	287980000	379490000	401240000		9	9	9	27.9	27.9	27.9	61.845	0	33.164	1504800000	25	55735000	9296700	9683700	7855000	7578500	11992000	9329100	F1RSH4	F1RSH4	F1RSH4_PIG Uncharacterized protein OS=Sus scrofa GN=UTP18 PE=4 SV=1
345230000	634390000	472010000	332030000	471040000	479170000		9	9	8	18.6	18.6	16.2	75.337	0	30.703	2115900000	36	52897000	7388000	13651000	9192700	5386500	7736000	9542500	F1RSJ1;F1SV63;F1SV64	F1RSJ1	F1RSJ1_PIG Uncharacterized protein OS=Sus scrofa GN=AGO2 PE=1 SV=2
1261300000	1128500000	1069500000	1385900000	1168300000	1255200000		23	23	23	33.8	33.8	33.8	102.76	0	145.21	5808900000	127	129090000	23377000	23022000	23673000	23438000	20458000	15119000	F1RSJ7	F1RSJ7	F1RSJ7_PIG Uncharacterized protein OS=Sus scrofa GN=DDX42 PE=1 SV=2
541710000	859850000	894080000	536290000	726340000	850120000		12	12	12	22.2	22.2	22.2	94.762	0	180.62	3581100000	50	108520000	20599000	22208000	14449000	19600000	18062000	13601000	F1RSJ8	F1RSJ8	F1RSJ8_PIG pre-rRNA processing protein FTSJ3 OS=Sus scrofa GN=FTSJ3 PE=1 SV=1
140240000	51185000	74652000	272550000	100990000	45993000		6	6	5	14.5	14.5	13	58.812	0	14.638	542640000	9	17504000	2823100	1884300	2703100	3739200	3457900	2896900	F1RSJ9;F1SSN0	F1RSJ9	F1RSJ9_PIG Uncharacterized protein OS=Sus scrofa GN=SMARCD2 PE=4 SV=1
81512000	98441000	172600000	75835000	161470000	175670000		4	4	4	25.3	25.3	25.3	26.438	0	12.558	585470000	14	65052000	8803900	10995000	13342000	5981600	13004000	12926000	F1RSL0	F1RSL0	F1RSL0_PIG Uncharacterized protein OS=Sus scrofa GN=EXOSC4 PE=4 SV=1
144230000	198220000	221670000	161880000	218730000	225000000		9	9	9	19	19	19	79.822	0	53.616	910860000	26	25302000	3622700	4588100	4522500	3188000	5210600	4169600	F1RSM0	F1RSM0	F1RSM0_PIG Uncharacterized protein OS=Sus scrofa GN=NOL11 PE=4 SV=1
1076700000	1291100000	1247900000	1138900000	1224100000	1133600000		14	14	14	37.3	37.3	37.3	53.024	0	93.195	5825300000	81	233010000	42664000	43259000	34804000	43428000	38791000	30065000	F1RSM2	F1RSM2	F1RSM2_PIG Uncharacterized protein OS=Sus scrofa GN=PSMD12 PE=1 SV=1
840910000	710770000	617450000	671980000	624610000	604220000		15	15	15	34.2	34.2	34.2	69.945	0	74.295	3213600000	70	110810000	17638000	22392000	19416000	14892000	22084000	14391000	F1RSM4	F1RSM4	F1RSM4_PIG Ribosome biogenesis protein BOP1 OS=Sus scrofa GN=BOP1 PE=3 SV=1
0	0	0	0	27507000	21747000		1	1	1	4.2	4.2	4.2	42.956	0	3.4124	131690000	6	5985900	0	944910	551910	2831300	1036100	621770	F1RSN0	F1RSN0	F1RSN0_PIG Uncharacterized protein OS=Sus scrofa GN=SHARPIN PE=4 SV=2
0	0	0	35223000	0	0		2	2	2	3.9	3.9	3.9	83.761	0.00069204	2.055	88132000	4	3147600	1086900	337400	0	1135100	422840	165300	F1RSN3	F1RSN3	F1RSN3_PIG Uncharacterized protein OS=Sus scrofa PE=1 SV=2
96248000	143110000	208980000	111440000	193970000	177000000		10	10	10	12	12	12	124.49	0	18.755	723910000	13	12481000	1868900	2540900	2311300	1907000	1576400	2276800	F1RSN8;K7GNU1;K7GR22	F1RSN8;K7GNU1	F1RSN8_PIG Uncharacterized protein OS=Sus scrofa GN=CPSF1 PE=1 SV=1;K7GNU1_PIG Uncharacterized protein (Fragment) OS=Sus scrofa GN=CPSF1 PE=1 SV=1
34512000	0	60859000	43674000	0	49442000		3	3	3	23.4	23.4	23.4	24.267	0	3.6074	175550000	11	13504000	3432100	878850	3385300	2872600	1041900	1893100	F1RSQ0	F1RSQ0	F1RSQ0_PIG Uncharacterized protein OS=Sus scrofa GN=C8orf82 PE=1 SV=1
41918000	0	0	35048000	0	0		2	2	2	31	31	31	12.168	0	6.7017	113870000	4	18978000	6817100	0	0	5423600	6736900	0	F1RSQ6	F1RSQ6	F1RSQ6_PIG Uncharacterized protein OS=Sus scrofa PE=4 SV=2
74794000	0	0	0	6250500	6394500		1	1	1	5.3	5.3	5.3	43.602	0	5.2866	133140000	7	6340100	2847200	285110	154760	2068100	729310	255650	F1RSR3	F1RSR3	F1RSR3_PIG Uncharacterized protein OS=Sus scrofa PE=1 SV=2
133000000	51971000	93783000	162740000	36654000	86011000		6	6	6	20.5	20.5	20.5	40.474	0	10.7	446650000	22	20302000	3760200	3442200	3663900	3263900	3198700	2973200	F1RSR4	F1RSR4	F1RSR4_PIG Uncharacterized protein OS=Sus scrofa GN=RFC3 PE=4 SV=1
179170000	163610000	180480000	149170000	138920000	182160000		7	7	7	11.3	11.3	11.3	116.7	0	42.507	808290000	13	17571000	4988100	969850	1564500	2665400	4492600	2891000	F1RSR5	F1RSR5	F1RSR5_PIG Uncharacterized protein OS=Sus scrofa PE=4 SV=2
0	0	0	0	0	19721000		2	2	2	8.3	8.3	8.3	57.262	0	7.4846	119720000	5	4433900	938710	908460	758280	491650	875800	461050	F1RSR8	F1RSR8	F1RSR8_PIG Uncharacterized protein OS=Sus scrofa GN=LOC100154396 PE=1 SV=2
0	55995000	0	0	0	48381000		2	2	2	8.4	8.4	8.4	52.454	0	17.486	143120000	7	6222800	671910	1958500	684860	784530	792400	1330600	F1RSS9	F1RSS9	F1RSS9_PIG Uncharacterized protein OS=Sus scrofa GN=B3GLCT PE=1 SV=2
1972900000	2908300000	3443500000	2133800000	2797900000	3317500000		29	29	28	51.6	51.6	49.9	96.697	0	323.31	13130000000	181	279370000	43505000	47685000	54224000	45170000	44466000	44315000	F1RST0	F1RST0	F1RST0_PIG Uncharacterized protein OS=Sus scrofa GN=HSPH1 PE=1 SV=1
630250000	828940000	933300000	663100000	794680000	734780000		19	19	19	25.4	25.4	25.4	116.92	0	77.06	3664500000	68	73291000	12559000	13984000	14941000	12053000	13219000	6534800	Q27HV0;F1RSV2;K7GKQ6	Q27HV0;F1RSV2;K7GKQ6	OGT1_PIG UDP-N-acetylglucosamine--peptide N-acetylglucosaminyltransferase 110 kDa subunit OS=Sus scrofa GN=OGT PE=2 SV=1;F1RSV2_PIG UDP-N-acetylglucosamine--peptide N-acetylglucosaminyltransferase 110 kDa subunit OS=Sus scrofa GN=OGT PE=1 SV=1;K7GKQ6_PIG U
188350000	213390000	254300000	232610000	229800000	254870000		4	4	4	46.9	46.9	46.9	14.756	0	51.478	1109900000	17	158560000	32964000	26441000	18639000	32686000	25352000	22479000	F1RSW6;I3LRD0	F1RSW6;I3LRD0	F1RSW6_PIG Uncharacterized protein OS=Sus scrofa GN=POLR1D PE=4 SV=2;I3LRD0_PIG Uncharacterized protein OS=Sus scrofa GN=POLR1D PE=4 SV=1
342230000	227710000	234590000	297580000	223030000	377700000		8	8	8	24.8	24.8	24.8	47.572	0	31.536	1503000000	27	68317000	19330000	11061000	6597100	12575000	11039000	7715000	F1RSY4	F1RSY4	F1RSY4_PIG Uncharacterized protein OS=Sus scrofa GN=SMPD2 PE=1 SV=2
0	0	0	71027000	0	0		3	3	3	9.6	9.6	9.6	55.894	0	5.4717	183700000	3	9185200	2922200	823340	916500	3204600	587940	730660	F1RSY8	F1RSY8	F1RSY8_PIG Uncharacterized protein OS=Sus scrofa GN=WASF1 PE=1 SV=2
93787000	154360000	118940000	82691000	125810000	135100000		6	6	6	14.7	14.7	14.7	65.43	0	24.22	575650000	15	16447000	2867900	3059300	2063900	2569100	4516500	1370400	F1RSY9	F1RSY9	F1RSY9_PIG Uncharacterized protein OS=Sus scrofa GN=CDC40 PE=4 SV=1
443250000	495060000	387810000	369370000	486810000	535350000		18	18	18	30.3	30.3	30.3	78.032	0	66.351	2214700000	53	55368000	10329000	8632700	6734500	11110000	11467000	7095400	F1RSZ3	F1RSZ3	F1RSZ3_PIG Uncharacterized protein OS=Sus scrofa GN=ACSL1 PE=1 SV=2
323560000	487820000	350790000	296480000	434540000	489690000		7	7	7	37.3	37.3	37.3	30.377	0	76.113	1893300000	37	145640000	25252000	31176000	16641000	21909000	27482000	23179000	F1RT06	F1RT06	F1RT06_PIG Uncharacterized protein OS=Sus scrofa GN=RPF2 PE=1 SV=2
65011000	35624000	0	63077000	25691000	0		6	6	6	17.8	17.8	17.8	60.619	0	7.8357	184210000	12	5582000	2056500	983260	195990	1753200	416040	177020	I3L6B8;F1RT10	I3L6B8;F1RT10	I3L6B8_PIG Uncharacterized protein OS=Sus scrofa GN=CDKN2AIP PE=1 SV=1;F1RT10_PIG Uncharacterized protein OS=Sus scrofa GN=CDKN2AIP PE=1 SV=2
34016000	0	0	0	31808000	27979000		4	4	4	3.5	3.5	3.5	128.76	0	2.9291	121550000	5	2251000	622460	247110	237750	319100	573320	251240	F1RT12	F1RT12	F1RT12_PIG Uncharacterized protein OS=Sus scrofa GN=TRAPPC11 PE=1 SV=2
0	0	0	0	0	62296000		2	2	2	15.2	15.2	15.2	21.597	0.00046447	2.1444	225050000	1	37508000	6026200	6194600	7468200	4967000	6297600	6553900	F1RT13	F1RT13	F1RT13_PIG Uncharacterized protein OS=Sus scrofa GN=RWDD4 PE=4 SV=2
243850000	299880000	379260000	271250000	319740000	410750000		6	5	5	47.8	40	40	13.565	0	14.577	1501500000	27	214510000	32410000	33187000	42208000	35570000	34809000	36323000	F1RT25	F1RT25	F1RT25_PIG Uncharacterized protein OS=Sus scrofa GN=SNX3 PE=1 SV=2
258560000	373240000	323770000	320080000	388910000	336070000		13	13	13	20.6	20.6	20.6	87.897	0	33.041	1649100000	54	44570000	8095100	8500700	3762000	10051000	8419400	5741900	F1RT28	F1RT28	F1RT28_PIG Uncharacterized protein OS=Sus scrofa GN=SEC63 PE=1 SV=2
67599000	74584000	79405000	57723000	83345000	95282000		4	4	4	10.5	10.5	10.5	57.261	0	7.0206	361630000	7	12054000	2182200	2473900	2394400	1384900	2124000	1495000	F1RT46	F1RT46	F1RT46_PIG Glutamyl-tRNA(Gln) amidotransferase subunit A, mitochondrial OS=Sus scrofa GN=QRSL1 PE=3 SV=1
36201000	0	0	38605000	101980000	0		3	3	3	14.9	14.9	14.9	40.046	0	5.2641	276590000	8	12572000	2739600	2463900	1668000	1998700	2465000	1236900	I3LFW7;F1RT47	I3LFW7;F1RT47	I3LFW7_PIG Uncharacterized protein OS=Sus scrofa PE=4 SV=1;F1RT47_PIG Uncharacterized protein OS=Sus scrofa GN=RTN4IP1 PE=1 SV=1
383910000	534090000	609070000	397910000	539770000	578650000		17	17	8	15.5	15.5	6.5	187.2	0	89.582	2371700000	63	28234000	3943500	5507900	4904100	3532500	5768800	4577500	F1RT49;F1RT48;K7GPE1;K7GR17;K7GPF6	F1RT49;F1RT48	F1RT49_PIG Aurora kinase B OS=Sus scrofa GN=AIM1 PE=1 SV=2;F1RT48_PIG Aurora kinase B OS=Sus scrofa GN=AIM1 PE=1 SV=2
76216000	103590000	76590000	66352000	79767000	68933000		5	5	4	10.1	10.1	8.6	59.003	0	6.7369	371700000	10	13275000	1578200	3652100	2373600	1895400	2330600	1444800	F1RT53	F1RT53	F1RT53_PIG Tyrosine-protein kinase OS=Sus scrofa GN=LYN PE=1 SV=2
152860000	0	26248000	145990000	28946000	0		4	4	4	6.1	6.1	6.1	89.39	0	11.189	329220000	7	10974000	5129800	40626	556700	3614400	1490400	142010	F1RT57	F1RT57	F1RT57_PIG Uncharacterized protein OS=Sus scrofa GN=PPP1R9B PE=1 SV=1
5218300000	6731800000	7280800000	4963000000	6204200000	7424800000		24	24	24	34	34	34	117.36	0	323.31	31979000000	301	799480000	154500000	126510000	124020000	148060000	130160000	116230000	F1RT62;K7GKU7;K7GNL6;K7GSF0;K7GNC3;K7GM89	F1RT62;K7GKU7;K7GNL6	F1RT62_PIG Uncharacterized protein OS=Sus scrofa GN=ITGA3 PE=1 SV=2;K7GKU7_PIG Uncharacterized protein (Fragment) OS=Sus scrofa GN=ITGA3 PE=1 SV=1;K7GNL6_PIG Uncharacterized protein (Fragment) OS=Sus scrofa GN=ITGA3 PE=1 SV=1
211820000	122140000	158770000	186300000	131880000	136390000		3	3	3	9.2	9.2	9.2	38.668	0	6.4146	776610000	15	45683000	11528000	6541200	5489400	9594500	6952300	5577500	F1RT67	F1RT67	IMPA3_PIG Inositol monophosphatase 3 OS=Sus scrofa GN=IMPAD1 PE=3 SV=1
366520000	186710000	159240000	242800000	198100000	135430000		5	5	5	47.3	47.3	47.3	15.916	0	8.4518	1135600000	23	141950000	56177000	14977000	19241000	34868000	12469000	4214100	F1RT79	F1RT79	F1RT79_PIG Uncharacterized protein OS=Sus scrofa GN=MRPL27 PE=1 SV=1
193400000	212580000	242640000	182690000	186100000	213590000		7	7	7	29.7	29.7	29.7	32.25	0	74.422	989540000	22	89959000	14221000	17129000	13578000	19450000	15665000	9915300	F1RT83	F1RT83	F1RT83_PIG Uncharacterized protein OS=Sus scrofa GN=SDCBP PE=1 SV=2
754710000	562040000	483750000	822410000	583600000	597180000		3	2	2	44.7	31.9	31.9	10.103	0	34.795	3147700000	23	524610000	137030000	71575000	56314000	127590000	71275000	60832000	F1RT87	F1RT87	F1RT87_PIG Uncharacterized protein OS=Sus scrofa PE=1 SV=2
35247000	0	0	30656000	0	54027000		3	3	2	8.5	8.5	5.6	62.856	0	18.649	116580000	8	6476500	1826300	0	315090	1133700	941570	2259900	F1RT90;I3LGF7	F1RT90	F1RT90_PIG Uncharacterized protein OS=Sus scrofa PE=1 SV=2
1238500000	1179400000	566790000	1300800000	1451300000	633860000		10	1	1	45.3	5.5	5.5	26.889	0	31.783	5318300000	25	443190000	105110000	78967000	33731000	96764000	95378000	33244000	F1RT92	F1RT92	F1RT92_PIG Uncharacterized protein OS=Sus scrofa GN=LOC100738426 PE=1 SV=2
1683900000	2189800000	1979600000	1547800000	2233200000	2010100000		16	16	16	39.7	39.7	39.7	67.477	0	240.99	9403100000	134	447760000	78450000	89847000	70232000	68259000	88676000	52301000	F1RT96	F1RT96	F1RT96_PIG Uncharacterized protein OS=Sus scrofa GN=ACSF2 PE=1 SV=2
125460000	57042000	47113000	144360000	90829000	41686000		2	2	2	3.4	3.4	3.4	68.663	0	14.856	495430000	20	24772000	7853700	3126900	1196000	8422800	2271200	1901000	F1RT98	F1RT98	F1RT98_PIG Uncharacterized protein OS=Sus scrofa GN=LOC100512679 PE=1 SV=1
636310000	749280000	804770000	746860000	719360000	829870000		20	20	20	15.9	15.9	15.9	170.76	0	61.048	3563500000	75	54823000	10978000	9728500	9225800	8333900	8301100	8255900	F1RTA1	F1RTA1	F1RTA1_PIG Uncharacterized protein OS=Sus scrofa GN=ABCC3 PE=1 SV=2
75500000	65723000	68597000	72488000	50016000	59513000		6	6	6	24.2	24.2	24.2	35.428	0	12.157	332040000	26	20752000	4283800	3939100	3286800	4757700	2115500	2369600	F1RTA3	F1RTA3	F1RTA3_PIG Uncharacterized protein OS=Sus scrofa GN=GGH PE=1 SV=1
165480000	327790000	374750000	191900000	299590000	305370000		3	3	3	22.4	22.4	22.4	31.194	0	26.102	1257500000	18	114320000	7175400	28162000	27221000	13021000	17495000	21247000	F1RTB0	F1RTB0	F1RTB0_PIG Armadillo repeat-containing protein 1 OS=Sus scrofa GN=ARMC1 PE=1 SV=2
0	0	0	0	0	8802600		1	1	1	3.5	3.5	3.5	37.345	0.0083369	1.2378	26932000	1	2244300	1253900	0	527370	0	0	463040	F1RTB1	F1RTB1	F1RTB1_PIG Uncharacterized protein OS=Sus scrofa GN=MTFR1 PE=4 SV=1
78874000	92140000	0	75611000	0	0		3	3	3	11.5	11.5	11.5	40.535	0	7.5917	271660000	6	16978000	5235300	4209600	972840	4471400	1424600	664670	F1RTB2;I3LT22	F1RTB2;I3LT22	F1RTB2_PIG Uncharacterized protein OS=Sus scrofa GN=ANKRD40 PE=4 SV=1;I3LT22_PIG Uncharacterized protein OS=Sus scrofa GN=ANKRD40 PE=4 SV=1
392460000	447150000	525220000	315680000	458930000	523860000		10	10	10	27.3	27.3	27.3	51.468	0	117.39	2101500000	65	110610000	21264000	17511000	20393000	15481000	19039000	16919000	F1RTB6	F1RTB6	F1RTB6_PIG Uncharacterized protein OS=Sus scrofa GN=LUC7L3 PE=1 SV=2
0	0	0	0	0	49564000		1	1	1	1.6	1.6	1.6	70.656	0	2.7746	243250000	3	8687300	1427400	1880000	1169900	1145900	1946900	1117400	F1RTB9	F1RTB9	F1RTB9_PIG Histone acetyltransferase OS=Sus scrofa GN=KAT7 PE=3 SV=1
193650000	188190000	182450000	169440000	227250000	235430000		2	2	2	26.7	26.7	26.7	14.7	0	22.975	1104100000	15	220820000	39831000	38749000	27716000	35750000	42773000	35998000	F1RTC2	F1RTC2	F1RTC2_PIG Uncharacterized protein OS=Sus scrofa GN=MMGT1 PE=1 SV=1
0	0	0	0	0	52786000		2	2	2	23.9	23.9	23.9	12.953	0	3.5899	258770000	5	43128000	7936000	7671600	7930000	6538900	7498400	5553300	I3LDB5;F1RTC7	I3LDB5;F1RTC7	I3LDB5_PIG Uncharacterized protein OS=Sus scrofa PE=4 SV=1;F1RTC7_PIG Uncharacterized protein OS=Sus scrofa GN=LOC100521485 PE=4 SV=1
0	0	0	0	13087000	0		2	2	2	21.9	21.9	21.9	11.981	0	2.8666	27740000	2	5548100	97450	3048200	0	308420	2094000	0	K7GLW1;F1RTD8;K7GM48	K7GLW1;F1RTD8;K7GM48	K7GLW1_PIG Uncharacterized protein (Fragment) OS=Sus scrofa PE=1 SV=1;F1RTD8_PIG Uncharacterized protein (Fragment) OS=Sus scrofa PE=1 SV=3;K7GM48_PIG Uncharacterized protein (Fragment) OS=Sus scrofa PE=4 SV=1
319780000	180930000	0	235690000	140510000	0		7	6	6	5.7	5.1	5.1	229.07	0	4.8368	1090000000	8	10283000	2353900	1610800	1406600	1931900	1431200	1548500	F1RTF0	F1RTF0	F1RTF0_PIG Uncharacterized protein OS=Sus scrofa GN=PRRC2A PE=1 SV=1
345810000	436040000	363850000	310510000	384820000	468240000		11	11	11	23.3	23.3	23.3	66.118	0	29.699	1896500000	41	63217000	15964000	11379000	7771200	9395900	10766000	7941100	K7GP58;F1RTH3;K7GQ06	K7GP58;F1RTH3;K7GQ06	K7GP58_PIG Uncharacterized protein OS=Sus scrofa GN=AIFM1 PE=1 SV=1;F1RTH3_PIG Uncharacterized protein OS=Sus scrofa GN=AIFM1 PE=1 SV=1;K7GQ06_PIG Uncharacterized protein OS=Sus scrofa GN=AIFM1 PE=1 SV=1
296490000	347580000	433080000	304230000	387590000	426330000		12	12	12	20.6	20.6	20.6	87.617	0	44.801	1738800000	48	41399000	7638000	8232700	5791300	5496300	7754800	6486300	F1RTH6	F1RTH6	F1RTH6_PIG Uncharacterized protein OS=Sus scrofa GN=UTP14A PE=4 SV=1
1038300000	1207300000	1146500000	1175700000	1150100000	1213800000		2	2	2	5.4	5.4	5.4	48.668	0	2.9972	5311800000	8	183170000	20548000	30105000	34340000	28823000	30605000	38746000	Q9TSV3;K7GN33;F1RTI5	Q9TSV3;K7GN33;F1RTI5	CCHCR_PIG Coiled-coil alpha-helical rod protein 1 (Fragment) OS=Sus scrofa GN=CCHCR1 PE=3 SV=2;K7GN33_PIG Coiled-coil alpha-helical rod protein 1 OS=Sus scrofa GN=CCHCR1 PE=4 SV=1;F1RTI5_PIG Coiled-coil alpha-helical rod protein 1 OS=Sus scrofa GN=CCHCR1 P
100560000	79833000	114770000	146120000	77902000	84885000		7	7	7	10.3	10.3	10.3	103.11	0	9.6204	482250000	14	10960000	1926300	2145900	2196100	1387900	2396900	907340	K7GR29;K7GRA1;F1RTI8	K7GR29;K7GRA1;F1RTI8	K7GR29_PIG Uncharacterized protein OS=Sus scrofa GN=OCRL PE=4 SV=1;K7GRA1_PIG Uncharacterized protein OS=Sus scrofa GN=OCRL PE=1 SV=1;F1RTI8_PIG Uncharacterized protein OS=Sus scrofa GN=OCRL PE=1 SV=2
6454600000	6802800000	6140200000	6795200000	8137100000	5955300000		9	9	9	45.6	45.6	45.6	18.565	0	93.433	32415000000	64	5402500000	985330000	853920000	758370000	1052000000	1059200000	693760000	F1RTJ9;P49666	F1RTJ9	F1RTJ9_PIG 60S ribosomal protein L21 OS=Sus scrofa GN=RPL21 PE=1 SV=2
588050000	439810000	351360000	795300000	354850000	291250000		7	7	7	40.4	40.4	40.4	38.992	0	76.173	2356600000	42	147290000	41471000	22758000	16671000	35815000	16741000	13831000	K7GQ35;F1RTK6;K7GLH9;K7GQD5;K7GSW0;K7GP33	K7GQ35;F1RTK6;K7GLH9	K7GQ35_PIG Uncharacterized protein OS=Sus scrofa GN=IGBP1 PE=1 SV=1;F1RTK6_PIG Uncharacterized protein OS=Sus scrofa GN=IGBP1 PE=1 SV=1;K7GLH9_PIG Uncharacterized protein (Fragment) OS=Sus scrofa GN=IGBP1 PE=1 SV=1
80526000	81042000	97248000	75097000	91296000	71406000		8	7	7	7.6	6.7	6.7	137.32	0	14.308	421150000	18	6904200	1252400	1275900	773070	1305300	1248900	1048500	K7GQ60;F1RTL0;F1RVQ6	K7GQ60;F1RTL0	K7GQ60_PIG Uncharacterized protein (Fragment) OS=Sus scrofa GN=KIF4A PE=3 SV=1;F1RTL0_PIG Uncharacterized protein OS=Sus scrofa GN=KIF4A PE=3 SV=2
0	0	0	0	43233000	32949000		2	2	2	6.7	6.7	6.7	54.658	0	4.0047	137480000	3	6249000	1065600	976820	606600	1082400	1572300	945320	F1RTL4	F1RTL4	F1RTL4_PIG Uncharacterized protein OS=Sus scrofa GN=DLG3 PE=1 SV=2
51366000	84229000	82895000	50929000	75976000	76763000		4	4	4	7.3	7.3	7.3	88.074	0	22.533	338760000	14	9155600	1636300	2158100	1191800	1367200	1730700	1071600	F1RTN1	F1RTN1	F1RTN1_PIG Uncharacterized protein OS=Sus scrofa GN=LAS1L PE=4 SV=2
13983000000	15309000000	16140000000	13296000000	16371000000	14797000000		35	35	22	60.3	60.3	42.6	67.786	0	323.31	74200000000	363	2318700000	506580000	340150000	331010000	409700000	420530000	310790000	F1RTN3;P26042	F1RTN3;P26042	F1RTN3_PIG Moesin OS=Sus scrofa GN=MSN PE=1 SV=1;MOES_PIG Moesin OS=Sus scrofa GN=MSN PE=2 SV=3
0	0	0	8476000	0	0		1	1	1	8.3	8.3	8.3	16.551	0.00046685	2.2187	11571000	3	1285700	435840	0	0	849820	0	0	I3LJJ3;F1RTP8	I3LJJ3;F1RTP8	I3LJJ3_PIG Uncharacterized protein OS=Sus scrofa PE=4 SV=1;F1RTP8_PIG Uncharacterized protein OS=Sus scrofa GN=SPIN3 PE=4 SV=1
99107000	127300000	129320000	196430000	150590000	142130000		6	6	6	7.3	7.3	7.3	146.72	0	12.407	703050000	19	10652000	2167900	1935300	1165100	2173400	2152700	1057800	F1RTQ8	F1RTQ8	F1RTQ8_PIG Uncharacterized protein OS=Sus scrofa GN=CARMIL1 PE=4 SV=1
0	0	0	26806000	45170000	0		4	4	3	7.9	7.9	6.2	61.205	0	7.7986	108360000	6	3096100	263370	762600	0	643900	1074400	351860	F1RTR6;K7GQC8;K7GQS0;K7GSX4;K7GMS9;K7GN43;F1SKM3;B8XSK3	F1RTR6	F1RTR6_PIG Uncharacterized protein OS=Sus scrofa GN=PFKFB2 PE=4 SV=2
0	0	1286800	0	0	0		2	2	2	9.2	9.2	9.2	53.022	0	2.817	8330800	2	333230	297560	0	35675	0	0	0	F1RTS8	F1RTS8	F1RTS8_PIG Uncharacterized protein OS=Sus scrofa GN=OGFRL1 PE=1 SV=2
130880000	162900000	137610000	129240000	125430000	98771000		6	6	6	17.8	17.8	17.8	57.436	0	16.409	645180000	13	24815000	6871800	4443000	3454000	4028400	3528200	2489300	F1RTV4;F1RTV1	F1RTV4;F1RTV1	F1RTV4_PIG Amidophosphoribosyltransferase OS=Sus scrofa GN=PPAT PE=3 SV=1;F1RTV1_PIG Amidophosphoribosyltransferase OS=Sus scrofa GN=PPAT PE=3 SV=2
1143100000	1909100000	2226100000	1323400000	1717900000	1862100000		14	14	14	36	36	36	47.331	0	83.421	8340300000	117	463350000	69552000	79384000	81746000	71972000	89864000	70830000	F1RTV5	F1RTV5	F1RTV5_PIG Uncharacterized protein OS=Sus scrofa GN=PAICS PE=1 SV=1
360270000	384620000	371880000	361470000	314980000	386160000		10	10	10	32.3	32.3	32.3	45.844	0	69.337	1799600000	31	85697000	21414000	9506200	12278000	21458000	10081000	10960000	F1RTV6	F1RTV6	F1RTV6_PIG Uncharacterized protein OS=Sus scrofa GN=SRP72 PE=1 SV=2
95271000	134730000	118320000	104130000	141070000	149080000		3	3	3	18	18	18	24.154	0	37.499	593390000	17	53945000	10425000	7882700	8783300	10317000	8978800	7558500	F1RTW4	F1RTW4	F1RTW4_PIG Uncharacterized protein OS=Sus scrofa GN=TMA16 PE=1 SV=1
613100000	547890000	657150000	520320000	567660000	562450000		5	5	5	23.1	23.1	23.1	37.58	0	35.811	2772600000	32	163090000	34182000	25113000	29636000	27452000	25406000	21305000	F1RTW7;I3LP31	F1RTW7	F1RTW7_PIG Uncharacterized protein OS=Sus scrofa GN=ABI1 PE=1 SV=2
94500000	151210000	154910000	91927000	125170000	167100000		2	2	2	6.5	6.5	6.5	50.236	0	17.186	614100000	11	55827000	8718600	11102000	9648800	7495000	9745600	9117200	F1RTX5	F1RTX5	F1RTX5_PIG Uncharacterized protein OS=Sus scrofa GN=NAF1 PE=1 SV=1
589740000	743800000	799730000	683130000	607270000	654030000		13	13	13	48.9	48.9	48.9	40.75	0	136.5	3422600000	70	155570000	31177000	25460000	24979000	30167000	24048000	19742000	F1RTY6	F1RTY6	F1RTY6_PIG Uncharacterized protein OS=Sus scrofa GN=PPID PE=1 SV=1
379440000	502700000	555100000	394580000	441670000	440040000		10	10	10	30.3	30.3	30.3	55.114	0	123.69	2172400000	52	80458000	16549000	14231000	11718000	12156000	14146000	11657000	F1RTY7;I3L7J7	F1RTY7;I3L7J7	F1RTY7_PIG Uncharacterized protein OS=Sus scrofa GN=LOC100627437 PE=3 SV=1;I3L7J7_PIG Uncharacterized protein OS=Sus scrofa PE=3 SV=1
248530000	364170000	402850000	230440000	408400000	452870000		8	8	8	32	32	32	42.006	0	61.644	1677700000	50	98686000	17787000	17052000	14895000	15484000	18488000	14980000	F1RTZ0	F1RTZ0	F1RTZ0_PIG Uncharacterized protein OS=Sus scrofa GN=RRS1 PE=1 SV=2
279250000	0	0	295670000	0	0		5	5	5	9.3	9.3	9.3	101.03	0	7.22	714060000	5	14001000	5848800	1013600	1172900	4894400	502500	568880	F1RTZ5	F1RTZ5	F1RTZ5_PIG Uncharacterized protein OS=Sus scrofa GN=VCPIP1 PE=1 SV=1
36277000	0	12080000	40645000	0	20129000		3	3	3	8.8	8.8	8.8	43.268	0	8.9667	97458000	8	8859900	2940300	259170	827700	3431100	149150	1252400	F1RU11	F1RU11	F1RU11_PIG Translocating chain-associated membrane protein OS=Sus scrofa GN=TRAM1 PE=1 SV=1
276290000	303050000	312540000	356900000	179090000	269280000		7	7	7	37.8	37.8	37.8	32.734	0	29.646	1429500000	34	95298000	29254000	9289700	5953300	25573000	13563000	11665000	F1RU12	F1RU12	F1RU12_PIG Uncharacterized protein OS=Sus scrofa GN=LACTB2 PE=1 SV=1
0	0	0	0	0	112260000		1	1	1	2.7	2.7	2.7	46.135	0.0024653	1.7628	341260000	6	16250000	1846600	3294600	3058800	1820000	2856000	3374300	F1RU17	F1RU17	F1RU17_PIG Sorting nexin OS=Sus scrofa GN=SNX32 PE=1 SV=2
52428000	0	0	60471000	0	0		3	3	3	16.7	16.7	16.7	30.131	0	3.6403	421360000	2	52670000	7294500	10252000	10397000	6152200	8358500	10216000	F1RU26	F1RU26	F1RU26_PIG Uncharacterized protein OS=Sus scrofa GN=FOSL1 PE=3 SV=1
213320000	199450000	215220000	178380000	205110000	228210000		4	4	4	18.3	18.3	18.3	27.362	0	8.7992	987160000	20	70511000	12786000	11615000	10892000	12901000	11881000	10436000	F1RU27	F1RU27	F1RU27_PIG Uncharacterized protein OS=Sus scrofa GN=C11orf68 PE=1 SV=1
69510000	0	0	68792000	0	0		2	2	2	10.7	10.7	10.7	22.314	0	3.4285	263640000	9	32955000	8562000	4215100	4710100	7873800	3966000	3627900	F1RU28	F1RU28	F1RU28_PIG Uncharacterized protein OS=Sus scrofa GN=DRAP1 PE=1 SV=1
246890000	126220000	115210000	291640000	122960000	143300000		11	11	11	18.9	18.9	18.9	90.81	0	57.324	870180000	35	22312000	6249900	3780100	1708800	4383800	3504500	2685300	F1RU31	F1RU31	F1RU31_PIG Uncharacterized protein OS=Sus scrofa GN=SART1 PE=1 SV=1
0	0	158340000	101070000	131230000	158560000		3	3	3	28.3	28.3	28.3	19.188	0	35.941	478760000	10	53196000	3797000	4370100	14170000	11154000	8974400	10730000	F1RU32	F1RU32	F1RU32_PIG Uncharacterized protein OS=Sus scrofa GN=EIF1AD PE=4 SV=1
3242700000	3729900000	4169600000	2981600000	3282600000	3663000000		8	8	8	70.8	70.8	70.8	10.044	0	56.64	18431000000	113	3071900000	607850000	527830000	511480000	537470000	450860000	436420000	F1RU33	F1RU33	F1RU33_PIG Uncharacterized protein OS=Sus scrofa GN=BANF1 PE=1 SV=1
1451900000	1444300000	1769500000	1292700000	1490600000	1526400000		24	24	24	41.2	41.2	41.2	98.148	0	221.53	7299100000	121	165890000	34553000	26152000	25158000	33299000	28293000	18434000	F1RU38	F1RU38	F1RU38_PIG Uncharacterized protein OS=Sus scrofa GN=SF3B2 PE=1 SV=2
0	0	0	30470000	41420000	0		3	3	3	5.1	5.1	5.1	93.494	0.00023602	2.3419	75921000	6	2300700	137790	178480	0	886570	956860	140960	F1RU39	F1RU39	F1RU39_PIG Uncharacterized protein OS=Sus scrofa GN=PACS1 PE=1 SV=2
260700000	373140000	478530000	303370000	330330000	416060000		12	12	9	27.3	27.3	20.4	69.655	0	36.709	1713400000	36	45090000	8226300	7326800	7677900	8349000	6170700	7339300	F1RU40	F1RU40	F1RU40_PIG Uncharacterized protein OS=Sus scrofa GN=KLC2 PE=1 SV=2
31979000	33434000	39903000	31119000	34266000	37193000		3	3	3	5	5	5	84.179	0	5.6819	161030000	7	4879700	756730	669360	655870	653810	1061500	1082500	F1RU47	F1RU47	F1RU47_PIG Uncharacterized protein OS=Sus scrofa GN=RIN1 PE=4 SV=1
874360000	1214200000	1322500000	925580000	1054100000	1133700000		15	15	15	43.7	43.7	43.7	76.529	0	138.38	5177800000	70	156900000	27692000	25917000	28254000	24845000	26978000	23217000	I3LGH6;F1RU52	I3LGH6;F1RU52	I3LGH6_PIG Uncharacterized protein OS=Sus scrofa GN=DPP3 PE=4 SV=1;F1RU52_PIG Uncharacterized protein OS=Sus scrofa GN=LOC100626654 PE=1 SV=1
88741000	34859000	38055000	122060000	35619000	46472000		2	2	2	12.5	12.5	12.5	20.774	0	4.5619	294320000	12	22640000	5351800	597920	5132200	6316500	939240	4302600	F1RU54	F1RU54	F1RU54_PIG Uncharacterized protein OS=Sus scrofa GN=MRPL11 PE=1 SV=1
187730000	125400000	43767000	137280000	83145000	126990000		6	6	2	8.2	8.2	2.9	132.82	0	18.933	560370000	20	9497800	1432300	2046200	1244600	1554800	1955200	1264700	F1RU62;K7GQ86;F1SL73	F1RU62;K7GQ86	F1RU62_PIG Uncharacterized protein OS=Sus scrofa GN=STAG2 PE=1 SV=2;K7GQ86_PIG Uncharacterized protein (Fragment) OS=Sus scrofa GN=STAG2 PE=1 SV=1
170780000	184200000	236980000	150360000	175450000	229850000		12	12	12	10.5	10.5	10.5	183.82	0	19.326	922110000	20	12133000	2228400	2625600	1391100	1778400	2615300	1494200	F1RU72;K7GQQ0	F1RU72	F1RU72_PIG Uncharacterized protein OS=Sus scrofa GN=THOC2 PE=1 SV=2
80910000	118050000	175360000	0	86717000	131070000		2	2	2	19.7	19.7	19.7	17.315	0	3.6188	514650000	10	171550000	21903000	33863000	41298000	22559000	25120000	26807000	F1RU99	F1RU99	F1RU99_PIG Uncharacterized protein OS=Sus scrofa GN=UBE2A PE=3 SV=2
400120000	447820000	630000000	498540000	0	597570000		4	4	4	7.3	7.3	7.3	88.141	0	6.9608	2124600000	13	51820000	9172900	9872900	10466000	11720000	2212300	8375100	F1RUA0;K7GNC7	F1RUA0;K7GNC7	F1RUA0_PIG Uncharacterized protein OS=Sus scrofa GN=NKRF PE=4 SV=2;K7GNC7_PIG NF-kappa-B-repressing factor isoform 2 OS=Sus scrofa GN=NKRF PE=2 SV=1
57152000	0	0	0	0	0		6	2	2	22	9.1	9.1	48.747	0	10.876	80321000	1	3824800	2721500	0	0	530670	0	572620	K7GR37;K7GQ44;F1RUA1;K7GKL7;K7GSH5	K7GR37;K7GQ44;F1RUA1;K7GKL7;K7GSH5	K7GR37_PIG Septin 6 OS=Sus scrofa GN=SEPT6 PE=1 SV=1;K7GQ44_PIG Uncharacterized protein OS=Sus scrofa GN=SEPT6 PE=1 SV=1;F1RUA1_PIG Uncharacterized protein OS=Sus scrofa GN=SEPT6 PE=1 SV=3;K7GKL7_PIG Uncharacterized protein OS=Sus scrofa GN=SEPT6 PE=1 SV=1
107450000	176210000	188810000	152580000	229440000	216750000		4	4	4	10.5	10.5	10.5	39.029	0	44.84	841740000	12	52609000	8422400	10278000	7880400	6367800	11356000	8304400	F1RUA4	F1RUA4	F1RUA4_PIG Uncharacterized protein OS=Sus scrofa GN=RNF113A PE=4 SV=1
0	0	12001000	0	12358000	14125000		2	2	2	1.2	1.2	1.2	216.57	0	3.7355	36703000	6	417080	44576	23187	72598	41667	119060	116000	K7GND6;Q767L8;F1RUB0	K7GND6;Q767L8;F1RUB0	K7GND6_PIG Mediator of DNA damage checkpoint protein 1 OS=Sus scrofa GN=MDC1 PE=1 SV=1;MDC1_PIG Mediator of DNA damage checkpoint protein 1 OS=Sus scrofa GN=MDC1 PE=3 SV=1;F1RUB0_PIG Mediator of DNA damage checkpoint protein 1 OS=Sus scrofa GN=MDC1 PE=1 SV
0	105690000	110520000	0	99629000	124710000		7	5	5	13.4	10.4	10.4	78.934	0	12.675	493900000	9	10976000	1682400	1950800	1696700	2177500	1715200	1753100	F1RUC1	F1RUC1	F1RUC1_PIG Uncharacterized protein OS=Sus scrofa PE=1 SV=2
308260000	129870000	73030000	289450000	147340000	60012000		3	3	3	17.7	17.7	17.7	31.438	0	14.47	885800000	18	68139000	22777000	7921800	4628200	19505000	9531500	3775200	K7GLN3;F1S1N1;F1RUD0;F1S1N0;K7GNK3;F1RZ59;F1RTG7;F1S1N3;F1RTG6;F1RZ57;Q8MHU0;F1RTG8;K7GMI5	K7GLN3;F1S1N1;F1RUD0;F1S1N0;K7GNK3;F1RZ59	K7GLN3_PIG Uncharacterized protein OS=Sus scrofa PE=1 SV=1;F1S1N1_PIG Uncharacterized protein OS=Sus scrofa GN=LOC100513601 PE=1 SV=3;F1RUD0_PIG Uncharacterized protein OS=Sus scrofa PE=1 SV=3;F1S1N0_PIG Uncharacterized protein OS=Sus scrofa GN=LOC10051360
0	20646000	18469000	40605000	21573000	0		2	2	2	23.7	23.7	23.7	12.086	0.0048193	1.4931	108430000	4	18072000	3192400	3672800	2157400	4649900	3247400	1152000	F1RUE0	F1RUE0	F1RUE0_PIG Uncharacterized protein OS=Sus scrofa GN=ACOT13 PE=1 SV=1
98498000	82210000	60309000	98925000	53542000	46795000		7	7	7	18.6	18.6	18.6	57.784	0	13.886	357600000	12	12331000	2753200	1193500	1946300	3281700	1487400	1668800	F1RUE3	F1RUE3	F1RUE3_PIG Uncharacterized protein OS=Sus scrofa GN=ALDH5A1 PE=1 SV=2
0	53588000	0	0	31721000	54761000		4	4	4	13.7	13.7	13.7	63.718	0	20.734	213700000	8	7368900	1985600	1725800	251100	1508500	951520	946330	F1RUE9;K7GN99;K7GRF7;K7GPJ5;K7GMN6;K7GLQ7	F1RUE9;K7GN99	F1RUE9_PIG Uncharacterized protein OS=Sus scrofa GN=MAGED2 PE=1 SV=1;K7GN99_PIG Uncharacterized protein (Fragment) OS=Sus scrofa GN=MAGED2 PE=1 SV=1
285590000	439200000	380370000	353230000	402260000	383600000		11	11	11	31	31	31	52.211	0	86.941	1773500000	39	70940000	9848800	14648000	9872800	12506000	13408000	10656000	F1RUF5;K7GLZ1	F1RUF5;K7GLZ1	F1RUF5_PIG Uncharacterized protein OS=Sus scrofa GN=DCDC2 PE=4 SV=1;K7GLZ1_PIG Uncharacterized protein (Fragment) OS=Sus scrofa GN=DCDC2 PE=4 SV=1
98776000	61288000	0	136780000	81034000	46179000		4	4	4	15.2	15.2	15.2	64.672	0	21.87	390000000	13	13000000	3110100	1742200	878650	3987700	2256600	1024900	F1RUG1;K7GPE3;K7GP15	F1RUG1;K7GPE3	F1RUG1_PIG Uncharacterized protein OS=Sus scrofa GN=GNL3L PE=4 SV=1;K7GPE3_PIG Uncharacterized protein OS=Sus scrofa GN=GNL3L PE=4 SV=1
1226200000	1312900000	1357000000	1143400000	1223500000	1303800000		52	52	51	18.9	18.9	18.7	481.9	0	171.29	6124500000	154	33467000	6607100	5581300	4256000	6305000	6215200	4502500	K7GNJ7;F1RUH0;I3L770;K7GQE0;K7GNT2;K7GLT6	K7GNJ7;F1RUH0;I3L770	K7GNJ7_PIG Uncharacterized protein OS=Sus scrofa GN=HUWE1 PE=1 SV=1;F1RUH0_PIG Uncharacterized protein OS=Sus scrofa GN=HUWE1 PE=1 SV=1;I3L770_PIG Uncharacterized protein OS=Sus scrofa GN=HUWE1 PE=1 SV=1
0	0	0	32610000	0	0		1	1	1	14.3	14.3	14.3	16.591	0	3.7538	107820000	0	13477000	3495000	3279600	3024200	3678300	0	0	Q06AV5;F1RUH3	Q06AV5;F1RUH3	ID4_PIG DNA-binding protein inhibitor ID-4 OS=Sus scrofa GN=ID4 PE=2 SV=1;F1RUH3_PIG DNA-binding protein inhibitor ID-4 OS=Sus scrofa GN=ID4 PE=4 SV=1
935350000	785540000	666360000	1737900000	1030300000	649920000		10	10	10	27.2	27.2	27.2	41.786	0	57.904	4841500000	68	230550000	64585000	31801000	24728000	50022000	38371000	21038000	F1RUH5	F1RUH5	F1RUH5_PIG Uncharacterized protein OS=Sus scrofa GN=DEK PE=1 SV=2
606460000	551830000	595090000	708390000	503100000	596460000		10	10	10	49.4	49.4	49.4	28.474	0	78.767	2955700000	62	197050000	41441000	30514000	27262000	43316000	29543000	24970000	F1RUH7	F1RUH7	F1RUH7_PIG Uncharacterized protein OS=Sus scrofa GN=TPMT PE=1 SV=1
1665100000	1805700000	2023900000	1356500000	1711400000	1790500000		13	13	11	78.5	78.5	64.4	27.159	0	135.14	8320000000	80	594280000	110250000	113820000	101290000	69993000	112570000	86364000	F1RUI1;K7GP28;K7GLL2;K7GND4;K7GPJ0;K7GNR6;K7GRM6;K7GQI9;K7GMY3	F1RUI1;K7GP28;K7GLL2;K7GND4;K7GPJ0	F1RUI1_PIG Uncharacterized protein OS=Sus scrofa GN=HSD17B10 PE=1 SV=1;K7GP28_PIG Uncharacterized protein OS=Sus scrofa GN=HSD17B10 PE=1 SV=1;K7GLL2_PIG Uncharacterized protein OS=Sus scrofa GN=HSD17B10 PE=1 SV=1;K7GND4_PIG Uncharacterized protein (Fragmen
0	0	0	0	27612000	0		2	2	2	8.4	8.4	8.4	37.422	0	3.9784	87794000	0	5487100	556550	947550	502890	1309000	1380700	790420	F1RUJ4	F1RUJ4	F1RUJ4_PIG GMP reductase OS=Sus scrofa GN=GMPR PE=1 SV=1
256680000	420830000	491470000	273540000	382830000	499560000		9	3	3	19.2	7.3	7.3	67.336	0	31.687	2083900000	13	67224000	33951000	7629000	9192900	5484800	5338000	5628500	K7GK99;F1RUJ9;K7GK98	K7GK99;F1RUJ9	K7GK99_PIG Uncharacterized protein OS=Sus scrofa GN=GSPT2 PE=1 SV=1;F1RUJ9_PIG Uncharacterized protein OS=Sus scrofa GN=GSPT2 PE=1 SV=2
8422200000	9293000000	9084700000	7907300000	9653500000	9504000000		31	31	26	81.6	81.6	73	50.326	0	323.31	43614000000	293	1557600000	319550000	264470000	233550000	257980000	260950000	221150000	F1RUK8;Q6Q7J2	F1RUK8;Q6Q7J2	F1RUK8_PIG Rab GDP dissociation inhibitor beta OS=Sus scrofa GN=GDI2 PE=1 SV=1;GDIB_PIG Rab GDP dissociation inhibitor beta OS=Sus scrofa GN=GDI2 PE=2 SV=1
169640000	179630000	175840000	139410000	170280000	137390000		7	7	7	25.1	25.1	25.1	45.336	0	38.45	802540000	21	33439000	8545400	5609500	4474800	7135200	4545400	3129000	F1RUL1	F1RUL1	F1RUL1_PIG Uncharacterized protein OS=Sus scrofa GN=RBM17 PE=1 SV=2
0	23502000	0	0	29688000	0		3	2	2	6.1	4.5	4.5	63.329	0.0039744	1.5566	65680000	3	1728400	504040	498260	21474	62217	625220	17212	F1RUL2	F1RUL2	F1RUL2_PIG Uncharacterized protein OS=Sus scrofa GN=PFKFB3 PE=4 SV=2
0	0	0	0	0	365440000		12	1	1	14	2	2	69.691	0.0037636	1.5886	1504700000	11	37617000	2331500	2338600	12357000	4118300	3753500	12718000	P08835;F1RUN2	P08835;F1RUN2	ALBU_PIG Serum albumin OS=Sus scrofa GN=ALB PE=1 SV=2;F1RUN2_PIG Serum albumin OS=Sus scrofa GN=ALB PE=1 SV=1
44624000	58711000	50994000	45867000	54007000	58826000		3	3	3	5.8	5.8	5.8	116.06	0	6.5978	246600000	8	6323100	992020	1163600	917320	978800	1244500	1026900	F1RUN7;Q4U116	F1RUN7;Q4U116	F1RUN7_PIG Anion exchange protein OS=Sus scrofa GN=SLC4A4 PE=1 SV=2;S4A4_PIG Electrogenic sodium bicarbonate cotransporter 1 OS=Sus scrofa GN=SLC4A4 PE=1 SV=1
92417000	116900000	113650000	103110000	110910000	100500000		5	5	5	24.6	24.6	24.6	30.329	0	10.098	489490000	10	37653000	2741000	9361000	7057900	3357100	9579400	5556800	F1RUN9	F1RUN9	F1RUN9_PIG Uncharacterized protein OS=Sus scrofa GN=DCK PE=4 SV=1
0	0	0	0	0	60108000		2	2	2	12.6	12.6	12.6	32.259	0	5.829	200370000	3	14312000	3756500	1157900	2255900	2190600	2241100	2710100	F1RUP0	F1RUP0	F1RUP0_PIG Uncharacterized protein OS=Sus scrofa GN=ECHDC3 PE=1 SV=1
404370000	575880000	579020000	360580000	616520000	571370000		9	9	9	29	29	29	52.922	0	45.037	2462200000	60	87937000	13973000	17154000	15298000	9488100	19222000	12801000	F1RUP2	F1RUP2	F1RUP2_PIG Uncharacterized protein OS=Sus scrofa GN=GRSF1 PE=1 SV=1
102140000	0	119880000	85820000	124430000	109610000		4	4	4	12.9	12.9	12.9	58.917	0	9.8932	445680000	12	15368000	2286600	1103700	3509000	1951700	3445600	3071700	F1RUR7	F1RUR7	F1RUR7_PIG Uncharacterized protein OS=Sus scrofa GN=CUL2 PE=1 SV=2
0	0	0	0	0	25206000		3	3	3	4.2	4.2	4.2	121.61	0	2.9143	89156000	5	1714500	193250	298820	366680	251200	298610	305980	F1RUR8	F1RUR8	F1RUR8_PIG Uncharacterized protein OS=Sus scrofa GN=PARD3 PE=4 SV=2
54657000	80710000	66855000	59003000	82653000	70956000		4	4	4	14	14	14	38.654	0	4.7186	325230000	9	16262000	2819600	2210000	2997900	2153200	3486100	2594900	F1RUS8	F1RUS8	F1RUS8_PIG Uncharacterized protein OS=Sus scrofa GN=TBCC PE=1 SV=1
125640000	0	0	159700000	0	0		8	2	2	27.2	11.5	11.5	39.513	0	23.787	699090000	10	43693000	8769800	8596200	7924700	8178700	10223000	0	F1RUT1	F1RUT1	F1RUT1_PIG Uncharacterized protein OS=Sus scrofa PE=1 SV=2
0	0	0	0	3324900	0		1	1	1	0.9	0.9	0.9	159.27	0.0024664	1.7676	12973000	3	177710	0	67997	32723	40547	36440	0	F1RUT9	F1RUT9	F1RUT9_PIG Uncharacterized protein OS=Sus scrofa GN=UBR2 PE=4 SV=2
64813000	15021000	13903000	62248000	18537000	16111000		2	2	2	6	6	6	23.17	0.0039779	1.5618	160780000	6	14616000	4459300	1384500	1174900	3712900	2425100	1459400	F1RUU2	F1RUU2	F1RUU2_PIG Uncharacterized protein OS=Sus scrofa GN=MRPS10 PE=1 SV=2
1386800000	1171800000	1521100000	1298200000	1252100000	1416100000		22	22	22	45.4	45.4	45.4	79.448	0	181.46	6517700000	121	191700000	42124000	30301000	29069000	37296000	30395000	22513000	F1RUV5	F1RUV5	F1RUV5_PIG Uncharacterized protein OS=Sus scrofa GN=PC PE=1 SV=2
1868900000	967660000	996790000	1678400000	1015700000	1143000000		11	11	11	52.8	52.8	52.8	37.905	0	128.33	6437600000	97	378680000	104210000	45205000	49402000	88086000	46961000	44819000	F1RUV6	F1RUV6	F1RUV6_PIG Uncharacterized protein OS=Sus scrofa GN=LOC100514752 PE=1 SV=1
201150000	262330000	251960000	204600000	298980000	300560000		7	7	7	23.1	23.1	23.1	48.685	0	18.611	1217200000	30	48690000	8300500	8069800	6713800	10217000	8732700	6656000	F1RUW0	F1RUW0	F1RUW0_PIG Uncharacterized protein OS=Sus scrofa GN=BYSL PE=4 SV=2
0	0	0	0	19184000	0		1	1	1	5.2	5.2	5.2	23.119	0.00023502	2.2917	49099000	3	5455500	1315300	1210300	0	1224600	1705300	0	F1RUW1	F1RUW1	F1RUW1_PIG Uncharacterized protein OS=Sus scrofa GN=MED20 PE=4 SV=2
852510000	969920000	950700000	1084800000	861000000	857550000		9	9	9	27.3	27.3	27.3	55.117	0	57.387	4429500000	52	192590000	37700000	26689000	33979000	36016000	28356000	29849000	F1RUX1	F1RUX1	F1RUX1_PIG Coronin OS=Sus scrofa GN=CORO1B PE=1 SV=2
36110000	0	0	0	0	0		2	2	2	4.1	4.1	4.1	75.618	0	4.0074	66017000	3	2000500	1094200	179850	303610	233820	189000	0	F1RUX3;F1RG86	F1RUX3;F1RG86	F1RUX3_PIG Protein-serine/threonine kinase OS=Sus scrofa GN=ADRBK1 PE=1 SV=2;F1RG86_PIG Protein-serine/threonine kinase OS=Sus scrofa GN=GRK3 PE=3 SV=2
22596000	13656000	10589000	23647000	16178000	9952600		2	2	2	2.8	2.8	2.8	98.927	0.00046512	2.1632	80434000	11	1915100	491220	248580	227590	486300	291590	169810	F1RUY9	F1RUY9	F1RUY9_PIG Uncharacterized protein OS=Sus scrofa GN=CARNS1 PE=1 SV=1
562250000	757140000	736960000	715790000	706610000	819850000		10	10	10	38.2	38.2	38.2	37.71	0	37.495	3491400000	35	205370000	34317000	39345000	29684000	37629000	38737000	25663000	F1RUZ6	F1RUZ6	F1RUZ6_PIG Uncharacterized protein OS=Sus scrofa GN=AIP PE=1 SV=1
222450000	141930000	159610000	169090000	162770000	208300000		6	6	6	21.3	21.3	21.3	52.61	0	29.805	850110000	12	32697000	6197000	4197100	3151800	7016900	6049100	6084800	F1RV14;I3LUC2;F1RFC5;F1RNJ0	F1RV14	F1RV14_PIG Uncharacterized protein OS=Sus scrofa GN=PRKCA PE=1 SV=2
276930000	302020000	369800000	249460000	344040000	334970000		6	6	6	21.4	21.4	21.4	44.272	0	56.539	1503400000	30	68337000	14446000	12847000	8222400	8803300	14144000	9874300	F1RV20	F1RV20	F1RV20_PIG Uncharacterized protein OS=Sus scrofa GN=GNA13 PE=1 SV=2
344880000	477030000	560920000	393180000	526010000	503950000		12	12	12	38.4	38.4	38.4	42.92	0	76.485	2239500000	51	117870000	18293000	20293000	17832000	22527000	24376000	14548000	F1RV23;P07802;F1RIY9	F1RV23;P07802	F1RV23_PIG cAMP-dependent protein kinase type I-alpha regulatory subunit OS=Sus scrofa GN=PRKAR1A PE=1 SV=1;KAP0_PIG cAMP-dependent protein kinase type I-alpha regulatory subunit OS=Sus scrofa GN=PRKAR1A PE=1 SV=2
0	0	37352000	0	0	34678000		2	2	2	4.1	4.1	4.1	108.86	0	5.1569	116140000	3	2277200	485620	420760	536040	133310	298110	403320	F1RV32	F1RV32	F1RV32_PIG Uncharacterized protein OS=Sus scrofa GN=COG1 PE=4 SV=1
0	0	0	9141000	0	0		1	1	1	5.3	5.3	5.3	38.003	0.0028953	1.6777	19180000	2	1128200	643030	0	0	485200	0	0	F1RV35	F1RV35	F1RV35_PIG Uncharacterized protein OS=Sus scrofa GN=CDC42EP4 PE=1 SV=1
33547000	0	0	0	0	0		3	3	3	23	23	23	24.84	0	19.389	68014000	8	4534300	2236500	638830	892330	766620	0	0	F1RV39	F1RV39	F1RV39_PIG Uncharacterized protein OS=Sus scrofa GN=LOC100522132 PE=1 SV=2
0	0	0	0	0	0		1	1	1	13.2	13.2	13.2	15.734	0	10.12	0	1	0	0	0	0	0	0	0	F1RV56	F1RV56	F1RV56_PIG Uncharacterized protein OS=Sus scrofa GN=C8orf33 PE=4 SV=1
0	0	0	0	0	37549000		1	1	1	4	4	4	18.947	0.0054585	1.4445	122700000	6	30675000	4438800	6141500	3402500	5523500	5243100	5925500	F1SLN9;F1RV64;F1SKW3	F1SLN9;F1RV64;F1SKW3	F1SLN9_PIG Uncharacterized protein OS=Sus scrofa PE=3 SV=1;F1RV64_PIG Olfactory receptor OS=Sus scrofa GN=LOC100738965 PE=3 SV=1;F1SKW3_PIG Olfactory receptor OS=Sus scrofa PE=3 SV=2
315770000	353590000	384460000	323280000	369210000	442620000		14	14	14	39	39	39	54.193	0	40.505	1751300000	53	60391000	11761000	8943300	8527900	11115000	11226000	8816900	F1RV70	F1RV70	F1RV70_PIG NADPH:adrenodoxin oxidoreductase, mitochondrial OS=Sus scrofa GN=FDXR PE=1 SV=1
0	0	0	0	0	13061000		3	3	3	12.4	12.4	12.4	40.37	0.002033	1.8378	63283000	3	2343800	571240	814140	0	653080	0	305360	F1RV76	F1RV76	F1RV76_PIG Uncharacterized protein OS=Sus scrofa GN=MCUR1 PE=4 SV=1
0	66717000	58808000	0	74307000	81527000		3	3	3	10.6	10.6	10.6	55.144	0	15.601	234010000	11	11701000	897290	2264600	2581800	663030	2554800	2739200	F1RV77	F1RV77	F1RV77_PIG Uncharacterized protein OS=Sus scrofa GN=RANBP9 PE=4 SV=2
27747000	0	0	38646000	0	0		3	3	3	7.7	7.7	7.7	75.136	0	3.8159	139670000	5	3581400	339300	634270	600470	1230000	768530	8860.1	I3LB36;F1RV86	I3LB36;F1RV86	I3LB36_PIG Uncharacterized protein OS=Sus scrofa GN=LOC100738669 PE=4 SV=1;F1RV86_PIG Uncharacterized protein OS=Sus scrofa GN=NEDD9 PE=4 SV=2
547740000	384090000	346110000	438830000	315970000	344060000		12	12	12	38.3	38.3	38.3	43.457	0	51.802	1957600000	44	88982000	24683000	13116000	14743000	15857000	12501000	8081400	F1RV91;K7GSP8	F1RV91;K7GSP8	F1RV91_PIG Uncharacterized protein OS=Sus scrofa GN=PAK1IP1 PE=4 SV=2;K7GSP8_PIG Uncharacterized protein OS=Sus scrofa GN=PAK1IP1 PE=4 SV=1
2282100000	3240500000	2410300000	1985000000	2766500000	2963500000		8	8	1	48.5	48.5	23.5	15.328	0	100.56	12640000000	100	3160100000	642080000	611730000	467280000	521890000	541480000	375630000	Q71LE2;F1RVA0	Q71LE2;F1RVA0	H33_PIG Histone H3.3 OS=Sus scrofa GN=H3F3A PE=2 SV=3;F1RVA0_PIG Histone H3 OS=Sus scrofa PE=3 SV=1
689470000	720860000	833740000	535680000	790220000	815270000		5	5	5	39.1	39.1	39.1	19.794	0	35.836	3500800000	45	350080000	74055000	56945000	78532000	47670000	46999000	45882000	F1RVA1	F1RVA1	F1RVA1_PIG Uncharacterized protein OS=Sus scrofa GN=EEF1E1 PE=1 SV=1
0	0	0	0	0	44171000		2	2	2	2.8	2.8	2.8	112.73	0	4.1693	94858000	1	1935900	0	291340	207520	186130	681880	569020	F1RVA6	F1RVA6	F1RVA6_PIG Uncharacterized protein OS=Sus scrofa GN=XPO4 PE=4 SV=2
0	0	0	0	0	144410000		1	1	1	3.1	3.1	3.1	53.413	0	8.0857	583790000	4	24325000	4309100	4738500	3645300	3990000	3843500	3798200	F1RVC2	F1RVC2	F1RVC2_PIG Uncharacterized protein OS=Sus scrofa GN=ANTXR2 PE=1 SV=2
1084200000	1517200000	1514300000	1053100000	1619900000	1775600000		8	8	8	25.7	25.7	25.7	23.029	0	89.08	7045700000	63	1174300000	292330000	163340000	136160000	258380000	172800000	151280000	F1RVC9	F1RVC9	F1RVC9_PIG Uncharacterized protein OS=Sus scrofa PE=1 SV=1
1835600000	2142000000	2423600000	1764500000	1958300000	2345300000		6	6	6	23.6	23.6	23.6	24.109	0	158.47	9946000000	83	1420900000	235230000	256260000	241710000	254010000	236990000	196650000	F1RVD1;I3LP80	F1RVD1;I3LP80	F1RVD1_PIG Uncharacterized protein OS=Sus scrofa PE=1 SV=1;I3LP80_PIG Uncharacterized protein OS=Sus scrofa PE=1 SV=1
791590000	996150000	1052600000	771110000	924240000	1035100000		8	8	8	48.3	48.3	48.3	28.895	0	122.81	4492700000	79	374400000	58985000	71108000	70325000	53626000	64412000	55939000	F1RVD2	F1RVD2	F1RVD2_PIG Uncharacterized protein OS=Sus scrofa GN=ENOPH1 PE=1 SV=1
1082200000	1648200000	1589100000	1203100000	1285700000	1569100000		18	18	18	23.6	23.6	23.6	132.33	0	113.26	6762200000	100	150270000	21544000	27670000	24956000	20921000	34047000	21131000	F1RVD4	F1RVD4	F1RVD4_PIG Uncharacterized protein OS=Sus scrofa GN=SEC31A PE=1 SV=2
0	0	0	0	29098000	0		2	2	2	10.5	10.5	10.5	32.16	0	3.1356	78290000	1	6524200	1585900	0	831930	1220500	1940000	945820	I3LTI9;F1RVE4;Q3MQ04	I3LTI9;F1RVE4;Q3MQ04	I3LTI9_PIG Autophagy protein 5 OS=Sus scrofa GN=ATG5 PE=1 SV=1;F1RVE4_PIG Autophagy protein 5 OS=Sus scrofa GN=ATG5 PE=1 SV=2;ATG5_PIG Autophagy protein 5 OS=Sus scrofa GN=ATG5 PE=2 SV=1
7441800000	8558500000	8832400000	6771400000	8858200000	8016700000		20	20	20	36.2	36.2	36.2	88.242	0	307.14	40241000000	275	1183600000	235820000	208400000	182850000	196620000	213060000	146810000	F1RVE7;Q9GLP0;K7GS94;K7GNY7	F1RVE7;Q9GLP0;K7GS94	F1RVE7_PIG Integrin beta OS=Sus scrofa GN=ITGB1 PE=1 SV=1;ITB1_PIG Integrin beta-1 OS=Sus scrofa GN=ITGB1 PE=2 SV=1;K7GS94_PIG Integrin beta OS=Sus scrofa GN=ITGB1 PE=1 SV=1
478110000	659050000	732480000	458610000	644920000	607730000		18	18	18	29.4	29.4	29.4	118.14	0	128.13	2885700000	64	53438000	11643000	8976800	9562100	9148300	8238700	5869600	F1RVE8	F1RVE8	F1RVE8_PIG Uncharacterized protein OS=Sus scrofa GN=UBA6 PE=1 SV=2
260360000	201980000	173110000	252880000	215950000	160430000		6	6	6	19	19	19	55.564	0	14.579	1056100000	26	37718000	9438000	6942200	3015800	8222000	7020200	3079400	F1S759;F1RVF1	F1S759;F1RVF1	F1S759_PIG tRNA pseudouridine synthase OS=Sus scrofa GN=PUS3 PE=3 SV=1;F1RVF1_PIG tRNA pseudouridine synthase OS=Sus scrofa PE=3 SV=2
48643000	0	0	49443000	0	0		2	2	2	2.6	2.6	2.6	107	0.00023425	2.2505	94682000	3	1753400	864610	29908	0	858860	0	0	F1RVF8;F1RVF9	F1RVF8;F1RVF9	F1RVF8_PIG Uncharacterized protein OS=Sus scrofa GN=CENPC PE=4 SV=2;F1RVF9_PIG Uncharacterized protein OS=Sus scrofa PE=4 SV=2
0	0	0	32337000	0	0		1	1	1	7.7	7.7	7.7	22.174	0.00023663	2.3749	29179000	1	3242200	0	0	0	3242200	0	0	F1RVH4	F1RVH4	F1RVH4_PIG Uncharacterized protein OS=Sus scrofa GN=COMMD3 PE=1 SV=1
302660000	362560000	310420000	257030000	358690000	358120000		3	3	3	25.6	25.6	25.6	22.743	0	19.457	1552100000	28	172450000	32792000	33320000	23771000	24638000	32627000	25306000	F1RVH5;I3LF96;I3LF19	F1RVH5	F1RVH5_PIG Peptidyl-prolyl cis-trans isomerase OS=Sus scrofa GN=LOC100524880 PE=1 SV=2
153180000	51546000	0	203330000	60022000	40640000		7	7	7	7.3	7.3	7.3	196.97	0	15.759	465060000	11	4697600	1448600	635700	203910	1571900	501510	335960	F1RVJ2	F1RVJ2	F1RVJ2_PIG Uncharacterized protein OS=Sus scrofa GN=KIAA1217 PE=1 SV=2
137080000	138260000	210920000	150450000	170100000	175110000		2	2	2	24.5	24.5	24.5	16.241	0	12.083	776760000	13	194190000	32530000	25248000	34224000	36706000	36411000	29071000	F1RVJ5	F1RVJ5	F1RVJ5_PIG Uncharacterized protein OS=Sus scrofa PE=1 SV=2
0	0	0	0	45010000	0		4	4	4	8.2	8.2	8.2	83.272	0.00046729	2.2286	154340000	4	4409700	771430	1021200	138870	814690	1028900	634660	F1RVJ6	F1RVJ6	F1RVJ6_PIG Uncharacterized protein OS=Sus scrofa GN=THNSL1 PE=1 SV=2
0	105590000	104710000	93779000	106380000	102920000		6	6	6	12.2	12.2	12.2	86.124	0	16.075	441190000	16	10761000	1157100	3348000	1205000	1327900	2215800	1506900	F1RVK1	F1RVK1	F1RVK1_PIG Uncharacterized protein OS=Sus scrofa GN=YME1L1 PE=1 SV=2
71075000	61776000	48649000	70315000	41824000	56936000		2	2	2	4.9	4.9	4.9	97.383	0	12.351	278780000	6	6483200	1295400	1280200	729460	990890	1037000	1150200	F1RVK2	F1RVK2	F1RVK2_PIG Uncharacterized protein OS=Sus scrofa GN=MASTL PE=4 SV=1
229580000	341910000	418050000	233530000	345410000	406340000		4	3	3	29.2	21.5	21.5	23.631	0	16.641	1529900000	12	139080000	18494000	30289000	26832000	17488000	22375000	23601000	F1RVM6;I3L7B9	F1RVM6;I3L7B9	F1RVM6_PIG Uncharacterized protein OS=Sus scrofa PE=1 SV=2;I3L7B9_PIG Uncharacterized protein OS=Sus scrofa PE=3 SV=1
7649900000	10385000000	12005000000	7977400000	9791000000	10449000000		13	13	1	80.6	80.6	9.7	22.175	0	323.31	47582000000	186	4758200000	1011500000	782100000	700480000	925620000	744760000	593760000	F1RVN0	F1RVN0	F1RVN0_PIG Uncharacterized protein OS=Sus scrofa GN=LOC100739163 PE=1 SV=2
593570000	709510000	770400000	585290000	634910000	716060000		14	14	14	50	50	50	50.569	0	68.131	3220300000	55	140010000	24862000	27365000	19906000	26561000	17552000	23767000	F1RVN1	F1RVN1	F1RVN1_PIG Uncharacterized protein OS=Sus scrofa GN=NDUFV1 PE=1 SV=1
0	86374000	0	0	67555000	0		4	4	4	5.7	5.7	5.7	93.942	0	5.9183	402540000	5	12985000	2924100	2495200	2698300	2335900	1495500	1036200	F1RVP8	F1RVP8	F1RVP8_PIG V-type proton ATPase subunit a OS=Sus scrofa GN=TCIRG1 PE=1 SV=2
0	89233000	186260000	0	78136000	167840000		2	2	2	0.6	0.6	0.6	540.51	0.006079	1.3848	429310000	13	1626200	152710	271060	489590	76516	225880	410420	F1RVR2	F1RVR2	F1RVR2_PIG Uncharacterized protein OS=Sus scrofa GN=DNAH8 PE=4 SV=1
0	0	0	0	0	48576000		2	2	2	6.2	6.2	6.2	89.236	0.00023742	2.4124	156180000	3	4732800	946570	718570	655380	630630	852510	929170	F1RVV6	F1RVV6	F1RVV6_PIG Uncharacterized protein OS=Sus scrofa GN=HID1 PE=4 SV=2
42466000	0	0	0	0	0		4	4	4	9.5	9.5	9.5	53.124	0	6.1569	167520000	5	6443100	1633300	1480900	677130	1527100	598650	526020	F1RVV7;I3L8P1	F1RVV7;I3L8P1	F1RVV7_PIG Uncharacterized protein OS=Sus scrofa GN=CDR2L PE=4 SV=2;I3L8P1_PIG Uncharacterized protein OS=Sus scrofa GN=CDR2L PE=4 SV=1
1642600000	1797700000	2447200000	1633500000	1727900000	2169300000		4	4	4	50.6	50.6	50.6	16.07	0	58.192	9022600000	31	1127800000	211560000	175530000	209230000	190290000	165720000	175480000	F1RVX2	F1RVX2	F1RVX2_PIG Uncharacterized protein OS=Sus scrofa GN=HN1 PE=1 SV=1
138060000	116120000	144640000	119300000	107380000	106150000		5	5	4	13.8	13.8	12.6	76.276	0	33.503	605380000	31	26321000	6404300	3753600	4518200	6457800	3422200	1764800	F1RVX3;F1SAB3	F1RVX3	F1RVX3_PIG Uncharacterized protein OS=Sus scrofa GN=GGA3 PE=1 SV=2
343790000	267160000	298550000	286450000	263450000	346270000		8	8	8	39.7	39.7	39.7	28.098	0	31.202	1438600000	17	110660000	20601000	17381000	18349000	19101000	20125000	15106000	F1RVX4	F1RVX4	F1RVX4_PIG Uncharacterized protein OS=Sus scrofa GN=MRPS7 PE=1 SV=1
152860000	238510000	207530000	165360000	238600000	225150000		11	11	11	22.6	22.6	22.6	74.615	0	42.698	975640000	36	31472000	5166200	6065300	4458000	5465000	5722100	4595600	F1RVX6	F1RVX6	F1RVX6_PIG Uncharacterized protein OS=Sus scrofa GN=NUP85 PE=1 SV=1
95171000	116300000	120620000	94077000	122770000	159380000		6	6	6	16	16	16	65.657	0	20.522	560380000	15	19323000	2989700	3079500	2801600	3579300	3840900	3032500	F1RVX9	F1RVX9	F1RVX9_PIG Uncharacterized protein OS=Sus scrofa GN=NELFB PE=1 SV=2
0	0	65752000	44966000	0	0		2	2	2	4.9	4.9	4.9	68.966	0.0018157	1.8896	217680000	2	7774300	1244000	1207000	1644800	1426600	871620	1380200	F1RVY4	F1RVY4	F1RVY4_PIG Uncharacterized protein OS=Sus scrofa GN=RABL6 PE=1 SV=2
0	0	77640000	0	0	0		3	3	3	15.6	15.6	15.6	33.824	0	9.4833	169110000	4	10570000	983810	1227100	3363100	994530	848740	3152300	F1RVY5;I3L780	F1RVY5;I3L780	F1RVY5_PIG Uncharacterized protein OS=Sus scrofa GN=SAP30BP PE=4 SV=2;I3L780_PIG Uncharacterized protein OS=Sus scrofa GN=SAP30BP PE=4 SV=1
102700000	63879000	49143000	72626000	43968000	65696000		6	6	6	4.4	4.4	4.4	195	0	19.701	331380000	17	3992500	1102000	632260	372280	1025700	382610	477670	K7GP66;K7GPD4;F1RVY6	K7GP66;K7GPD4;F1RVY6	K7GP66_PIG Integrin beta OS=Sus scrofa GN=ITGB4 PE=1 SV=1;K7GPD4_PIG Integrin beta OS=Sus scrofa GN=ITGB4 PE=1 SV=1;F1RVY6_PIG Integrin beta OS=Sus scrofa GN=ITGB4 PE=1 SV=2
1883100000	2145000000	2425400000	1972300000	2095200000	2343000000		15	15	15	44.5	44.5	44.5	44.993	0	170.3	10260000000	110	488570000	85069000	82524000	78481000	80604000	92080000	69811000	F1RVY7	F1RVY7	F1RVY7_PIG Uncharacterized protein OS=Sus scrofa GN=GALK1 PE=1 SV=2
26976000	14560000	11991000	39317000	15517000	11541000		5	5	5	11.5	11.5	11.5	87.997	0	4.0777	98442000	8	2895300	853800	224520	478310	529820	492400	316490	F1RVY8	F1RVY8	F1RVY8_PIG Uncharacterized protein OS=Sus scrofa GN=UNK PE=4 SV=2
89416000	0	0	117200000	0	0		5	5	5	6.1	6.1	6.1	122.92	0	9.1853	284910000	10	5698100	2063900	536220	457180	1866400	571130	203310	F1RVY9	F1RVY9	F1RVY9_PIG Uncharacterized protein OS=Sus scrofa GN=UNC13D PE=4 SV=2
40312000	37503000	0	0	22648000	36548000		3	3	3	7.6	7.6	7.6	70.416	0	3.2026	137560000	7	4743600	873950	1393000	122140	896200	563010	895340	F1RVZ0;K7GNA4	F1RVZ0;K7GNA4	F1RVZ0_PIG Uncharacterized protein OS=Sus scrofa GN=TRIM47 PE=1 SV=1;K7GNA4_PIG Uncharacterized protein OS=Sus scrofa GN=TRIM47 PE=1 SV=1
1269900000	1535400000	1720400000	1191800000	1477300000	1675500000		16	16	16	40	40	40	65.208	0	149.36	7191400000	76	239710000	51756000	39189000	32902000	45699000	40024000	30143000	F1RVZ1	F1RVZ1	F1RVZ1_PIG Acyl-coenzyme A oxidase OS=Sus scrofa GN=ACOX1 PE=1 SV=2
0	0	0	0	0	2710900		1	1	1	2.6	2.6	2.6	43.242	0	4.6779	31575000	8	1214400	530150	0	110740	379630	128090	65815	K7GRG1;F1RVZ4	K7GRG1;F1RVZ4	K7GRG1_PIG Uncharacterized protein (Fragment) OS=Sus scrofa GN=TRAF2 PE=4 SV=1;F1RVZ4_PIG Uncharacterized protein OS=Sus scrofa GN=TRAF2 PE=4 SV=2
444640000	387420000	331190000	380410000	369900000	326570000		12	12	12	38.4	38.4	38.4	44.585	0	27.556	1858300000	46	80798000	20444000	12927000	10431000	16675000	12237000	8082900	F1RW03	F1RW03	F1RW03_PIG Uncharacterized protein OS=Sus scrofa GN=MRPL38 PE=1 SV=1
187440000	222570000	230750000	183200000	261040000	216710000		7	7	7	16.8	16.8	16.8	70.508	0	18.13	1064200000	25	31301000	6698800	5556300	4100300	5667600	5888000	3390500	F1RW08	F1RW08	F1RW08_PIG Signal recognition particle subunit SRP68 OS=Sus scrofa GN=SRP68 PE=1 SV=2
158140000	248330000	317540000	122170000	205230000	291130000		7	7	7	16.5	16.5	16.5	79.672	0	49.231	1016400000	28	29041000	2163800	5994300	6182500	2801900	6335000	5563200	F1RW09	F1RW09	F1RW09_PIG Uncharacterized protein OS=Sus scrofa GN=EXOC7 PE=1 SV=2
44817000	0	0	46519000	0	0		4	4	4	9.6	9.6	9.6	49.028	0	7.9127	230790000	10	10490000	2069900	2492500	877870	1878500	2107300	1064400	F1RW11;B8XTR4;F1SE37	F1RW11	F1RW11_PIG Uncharacterized protein OS=Sus scrofa GN=GPAT3 PE=4 SV=1
192570000	253380000	265130000	214010000	215980000	206150000		7	7	7	25.7	25.7	25.7	38.978	0	43.07	1138800000	36	63265000	15632000	9710100	5909200	19241000	8733400	4039000	F1RW31	F1RW31	F1RW31_PIG Uncharacterized protein OS=Sus scrofa GN=NUDT9 PE=1 SV=2
273310000	154150000	83355000	227030000	131520000	81896000		11	11	11	24	24	24	67.044	0	36.055	748800000	28	21394000	4245300	3361700	3762700	2915400	3470300	3638800	K7GT02;F1RW40;K7GLI2;K7GKN9	K7GT02;F1RW40	K7GT02_PIG Uncharacterized protein OS=Sus scrofa GN=CCDC22 PE=1 SV=1;F1RW40_PIG Uncharacterized protein OS=Sus scrofa GN=CCDC22 PE=1 SV=2
0	0	0	0	55943000	0		3	3	3	10.4	10.4	10.4	53.085	0	8.6189	159710000	8	6142900	991640	852300	1015900	778080	1721500	783520	F1RW48	F1RW48	F1RW48_PIG Uncharacterized protein OS=Sus scrofa GN=GPKOW PE=4 SV=2
325270000	210510000	159390000	285040000	192850000	107420000		4	4	4	5.8	5.8	5.8	109.62	0	5.6967	1066800000	11	27353000	7174900	4389900	2926300	6003400	4576600	2282000	F1RW49	F1RW49	F1RW49_PIG Uncharacterized protein OS=Sus scrofa GN=PKD2 PE=4 SV=1
0	0	0	0	0	40036000		2	2	2	5.2	5.2	5.2	47.744	0	3.0996	45800000	2	3053300	826910	217130	324490	0	0	1684800	K7GKB4;Q8MIB3;F1RW52;F1RW53;K7GQE8;F1RW50	K7GKB4;Q8MIB3;F1RW52;F1RW53;K7GQE8;F1RW50	K7GKB4_PIG Uncharacterized protein (Fragment) OS=Sus scrofa PE=4 SV=1;ABCG2_PIG ATP-binding cassette sub-family G member 2 OS=Sus scrofa GN=ABCG2 PE=2 SV=1;F1RW52_PIG ATP-binding cassette sub-family G member 2 OS=Sus scrofa GN=ABCG2 PE=1 SV=1;F1RW53_PIG Un
71480000	107550000	0	88468000	0	102970000		3	3	3	21.9	21.9	21.9	19.286	0	7.6144	382180000	12	63697000	15435000	17337000	4780400	15528000	4597100	6020200	F1RW55;K7GQM4;K7GRQ4	F1RW55;K7GQM4	F1RW55_PIG PRA1 family protein OS=Sus scrofa GN=PRAF2 PE=1 SV=1;K7GQM4_PIG PRA1 family protein OS=Sus scrofa GN=PRAF2 PE=1 SV=1
0	0	0	0	0	34137000		1	1	1	14	14	14	12.595	0	4.7318	100950000	11	25237000	2330900	6091300	4628000	742800	6056900	5387000	F1RW61	F1RW61	F1RW61_PIG Uncharacterized protein OS=Sus scrofa GN=PIGY PE=1 SV=1
1154000000	715340000	703860000	1234200000	773160000	824380000		32	32	32	16.8	16.8	16.8	308.37	0	67.519	4515000000	77	30100000	7492400	4793600	3389700	7486600	4068300	2869300	F1RW75	F1RW75	F1RW75_PIG Uncharacterized protein OS=Sus scrofa GN=DSP PE=1 SV=2
0	0	0	0	0	69161000		1	1	1	7.1	7.1	7.1	64.72	0	3.2704	152450000	1	4917700	0	868700	1647600	0	993210	1408300	F1RW76	F1RW76	F1RW76_PIG Serine/threonine-protein kinase RIO1 OS=Sus scrofa GN=RIOK1 PE=3 SV=1
134700000	113620000	0	0	129990000	162280000		3	3	3	18.6	18.6	18.6	31.906	0	7.1733	727450000	5	72745000	21464000	7759600	5244000	21814000	9321300	7142800	F1RW78	F1RW78	F1RW78_PIG Uncharacterized protein OS=Sus scrofa GN=SSR1 PE=1 SV=2
0	7543400	6982400	9986200	7436300	0		2	2	2	2.3	2.3	2.3	116.94	0.00023579	2.3305	30650000	7	747570	86918	136550	105670	255220	139600	23613	F1RW86	F1RW86	F1RW86_PIG Uncharacterized protein OS=Sus scrofa GN=ITGA8 PE=3 SV=1
450640000	293150000	289580000	391960000	354040000	286980000		7	7	7	17.9	17.9	17.9	68.503	0	44.828	1680700000	34	52522000	11954000	7586700	7674000	10000000	9101600	6205000	F1RW89;P55931	F1RW89;P55931	F1RW89_PIG Electron transfer flavoprotein-ubiquinone oxidoreductase, mitochondrial OS=Sus scrofa GN=ETFDH PE=1 SV=2;ETFD_PIG Electron transfer flavoprotein-ubiquinone oxidoreductase, mitochondrial OS=Sus scrofa GN=ETFDH PE=1 SV=2
118380000	116660000	144790000	111210000	145250000	120610000		6	6	6	16.8	16.8	16.8	52.159	0	12.911	608120000	12	21719000	5977800	1945000	3562000	3382500	3293400	3558000	F1RW97	F1RW97	F1RW97_PIG Uncharacterized protein OS=Sus scrofa GN=GUCY1B3 PE=1 SV=2
238300000	181370000	201390000	225510000	218940000	250820000		4	4	4	60.2	60.2	60.2	12.615	0	29.045	1057900000	29	176310000	39439000	19436000	22863000	35732000	29846000	28998000	F1RW98	F1RW98	F1RW98_PIG Uncharacterized protein OS=Sus scrofa GN=LOC100626145 PE=1 SV=2
177300000	265410000	374900000	155590000	284090000	374490000		7	7	6	27.2	27.2	25.3	50.982	0	25.633	1273100000	20	63656000	10655000	10069000	12507000	8386300	11406000	10634000	F1RWA6;I3LAD5	F1RWA6;I3LAD5	F1RWA6_PIG Uncharacterized protein OS=Sus scrofa PE=4 SV=2;I3LAD5_PIG Uncharacterized protein OS=Sus scrofa PE=4 SV=1
133570000	156490000	167010000	169210000	143960000	179410000		8	8	8	18.6	18.6	18.6	69.899	0	35.704	788060000	28	26269000	6202400	3836500	2735400	6780100	4202800	2511400	F1RWB0	F1RWB0	F1RWB0_PIG Uncharacterized protein OS=Sus scrofa GN=GUCY1A3 PE=1 SV=2
2360300000	2654000000	2643100000	2593300000	2306100000	2403200000		39	39	32	48.8	48.8	40.2	109.25	0	323.31	12156000000	189	206040000	41384000	34536000	29063000	41524000	33730000	25803000	F1RWC5;F1SKH3;F1SL59	F1RWC5	F1RWC5_PIG Kinesin-like protein OS=Sus scrofa GN=KIF5B PE=1 SV=1
0	0	0	0	0	19848000		1	1	1	1.8	1.8	1.8	96.358	0	3.8394	70789000	2	1415800	209760	193050	190790	290800	280800	250580	F1RWC6	F1RWC6	F1RWC6_PIG Uncharacterized protein OS=Sus scrofa GN=ARHGAP12 PE=1 SV=1
0	0	0	0	3081700	0		1	1	1	0.5	0.5	0.5	229.57	0.0097231	1.1469	35369000	3	330550	146780	23550	15096	122090	23043	0	F1RWD6;F1RWD9	F1RWD6;F1RWD9	F1RWD6_PIG Uncharacterized protein OS=Sus scrofa GN=SVIL PE=1 SV=2;F1RWD9_PIG Uncharacterized protein OS=Sus scrofa GN=SVIL PE=1 SV=1
0	0	0	22945000	0	0		2	2	2	6.5	6.5	6.5	65.089	0	5.078	149440000	9	4820800	3000300	223320	360200	667880	288790	280250	F1RWE3;I3LEP0	F1RWE3;I3LEP0	F1RWE3_PIG Uncharacterized protein OS=Sus scrofa GN=MTPAP PE=4 SV=1;I3LEP0_PIG Uncharacterized protein OS=Sus scrofa PE=4 SV=1
12796000	0	0	0	0	0		2	2	2	5.1	5.1	5.1	52.239	0.0077503	1.3093	12796000	1	556360	556360	0	0	0	0	0	F1RWF7	F1RWF7	F1RWF7_PIG Uncharacterized protein OS=Sus scrofa GN=CALCOCO2 PE=4 SV=1
0	67230000	101150000	0	60269000	90838000		5	4	4	40.5	31.9	31.9	21.418	0	57.626	297870000	11	37234000	4133500	6084300	4869900	3974100	10254000	7917800	F1RWH1	F1RWH1	F1RWH1_PIG Uncharacterized protein OS=Sus scrofa GN=CBX1 PE=1 SV=2
0	0	110850000	0	0	0		2	2	2	11.2	11.2	11.2	22.734	0	42.936	171800000	3	19088000	3121200	2050400	8536500	3954600	1425800	0	F1RWH4	F1RWH4	F1RWH4_PIG Uncharacterized protein OS=Sus scrofa GN=COPZ2 PE=1 SV=2
316810000	276330000	248010000	258090000	305080000	240260000		8	8	8	27	27	27	49.441	0	77.057	1392000000	47	69599000	20390000	7094100	5374100	20915000	8876900	6948800	F1RWH6	F1RWH6	F1RWH6_PIG Uncharacterized protein OS=Sus scrofa GN=CDK5RAP3 PE=1 SV=2
1368100000	1890700000	2481600000	1191000000	1957700000	2150900000		8	8	8	55.4	55.4	55.4	24.689	0	144.01	8601700000	68	860170000	138770000	160530000	177710000	78259000	179850000	125040000	F1RWH7	F1RWH7	F1RWH7_PIG Uncharacterized protein OS=Sus scrofa GN=PNPO PE=1 SV=2
0	0	0	0	0	1755400		2	2	2	2.9	2.9	2.9	124.36	0.0081493	1.2681	41903000	2	838050	308400	52877	15358	439250	0	22161	I3LEM4;F1RWI1	I3LEM4;F1RWI1	I3LEM4_PIG Uncharacterized protein OS=Sus scrofa PE=3 SV=1;F1RWI1_PIG Uncharacterized protein OS=Sus scrofa GN=TRPA1 PE=3 SV=1
3646400000	4983400000	4868800000	3496100000	4456900000	5352700000		10	10	10	29.6	29.6	29.6	26.503	0	48.065	21156000000	83	2115600000	347980000	389960000	340710000	347690000	355890000	333340000	F1RWI5	F1RWI5	F1RWI5_PIG Uncharacterized protein OS=Sus scrofa PE=1 SV=2
978430000	1002300000	1097300000	930500000	979790000	1119700000		10	10	10	48	48	48	46.553	0	98.595	4986800000	76	249340000	53514000	41818000	37821000	42157000	41627000	32406000	F1RWI8	F1RWI8	F1RWI8_PIG Uncharacterized protein OS=Sus scrofa GN=SCRN2 PE=1 SV=1
204630000	294450000	222530000	190860000	218920000	222250000		7	7	7	44.3	44.3	44.3	29.409	0	42.158	1085000000	32	77502000	15109000	16118000	10669000	11820000	13745000	10042000	F1RWJ0	F1RWJ0	F1RWJ0_PIG Uncharacterized protein OS=Sus scrofa GN=MRPL10 PE=1 SV=1
8589500000	11647000000	13864000000	8686500000	11545000000	14244000000		47	47	47	63.6	63.6	63.6	97.354	0	323.31	55249000000	433	1347500000	249440000	240760000	226220000	207630000	218830000	204640000	F1RWJ5	F1RWJ5	F1RWJ5_PIG Uncharacterized protein OS=Sus scrofa GN=KPNB1 PE=1 SV=2
2604000000	3086400000	3831400000	2508300000	3343400000	3772800000		30	30	30	46.7	46.7	46.7	103.92	0	229.17	15370000000	215	320210000	56028000	51879000	52668000	52362000	59480000	47792000	F1RWJ6	F1RWJ6	F1RWJ6_PIG Uncharacterized protein OS=Sus scrofa GN=NPEPPS PE=1 SV=1
0	0	0	0	107710000	0		2	2	2	3.4	3.4	3.4	48.423	0.0077453	1.3045	113710000	1	4737800	0	656380	0	0	3590500	490880	F1RWL1	F1RWL1	F1RWL1_PIG Uncharacterized protein OS=Sus scrofa GN=FBXL20 PE=1 SV=2
167440000	98034000	83974000	141110000	99857000	103930000		9	9	9	11.5	11.5	11.5	168.34	0	33.016	567230000	23	7272100	1938100	1403700	845870	1043500	1161100	879830	F1RWL2	F1RWL2	F1RWL2_PIG Uncharacterized protein OS=Sus scrofa GN=MED1 PE=4 SV=1
56535000	0	0	68913000	0	0		7	6	6	7.2	6.6	6.6	164.55	0	10.225	205410000	6	3313100	858440	580590	255600	1051200	305320	261970	F1RWL3;F1SSC2;F1RWX9;I3L585;K7GS46;K7GKS2;K7GRV3;I3LDK7	F1RWL3	F1RWL3_PIG Uncharacterized protein OS=Sus scrofa GN=CDK12 PE=4 SV=1
0	0	0	0	0	16099000		1	1	1	4	4	4	40.815	0.00069541	2.1194	39481000	1	2820100	0	922970	0	1171200	0	725850	I3LM77;F1RWL6	I3LM77;F1RWL6	I3LM77_PIG Uncharacterized protein OS=Sus scrofa GN=LOC100513467 PE=4 SV=1;F1RWL6_PIG Uncharacterized protein OS=Sus scrofa GN=LOC100155854 PE=4 SV=2
216800000	319170000	257720000	214170000	331170000	323090000		4	4	4	33.9	33.9	33.9	21.675	0	11.563	1332500000	20	121140000	17628000	23982000	18506000	18707000	23955000	18362000	F1RWL7	F1RWL7	F1RWL7_PIG NADH dehydrogenase [ubiquinone] 1 beta subcomplex subunit 8, mitochondrial OS=Sus scrofa GN=NDUFB8 PE=1 SV=1
146250000	235230000	258010000	184070000	181970000	327890000		13	12	12	47.3	43.6	43.6	42.435	0	24.656	1073900000	30	46692000	9974200	6332600	7284100	10000000	6592500	6508200	F1RWP0	F1RWP0	F1RWP0_PIG Uncharacterized protein OS=Sus scrofa GN=PRPSAP1 PE=1 SV=1
0	0	61599000	0	0	0		3	3	3	11.7	11.7	11.7	70.518	0	4.5016	145270000	0	4686000	836800	603060	1377200	851710	478940	538300	F1RWS7	F1RWS7	F1RWS7_PIG Uncharacterized protein OS=Sus scrofa GN=CTDP1 PE=1 SV=1
497890000	552960000	473850000	415130000	501280000	607350000		9	9	9	51.8	51.8	51.8	28.385	0	116.07	2468900000	38	246890000	56733000	50309000	30474000	39672000	37889000	31812000	F1RWS8	F1RWS8	F1RWS8_PIG Uncharacterized protein OS=Sus scrofa GN=SNRPA1 PE=1 SV=1
465070000	487360000	656490000	440850000	529740000	626200000		18	12	11	47.3	36.5	34.5	67.585	0	114.79	2499100000	59	71403000	12415000	10573000	14506000	11481000	9353000	13075000	K7GPC4;K7GMS2;F1RWT2;K7GQS5;K7GQL0;K7GPW9;K7GMZ2	K7GPC4;K7GMS2;F1RWT2	K7GPC4_PIG Uncharacterized protein OS=Sus scrofa GN=PLS3 PE=1 SV=1;K7GMS2_PIG Uncharacterized protein OS=Sus scrofa GN=PLS3 PE=1 SV=1;F1RWT2_PIG Uncharacterized protein OS=Sus scrofa GN=PLS3 PE=1 SV=2
0	0	0	37940000	0	0		2	2	2	22.1	22.1	22.1	17.365	0	41.219	101060000	4	9187100	6074800	0	0	3112300	0	0	F1RWV4;K7GLM2;K7GQU5	F1RWV4;K7GLM2;K7GQU5	F1RWV4_PIG Uncharacterized protein OS=Sus scrofa GN=NDUFB11 PE=1 SV=2;K7GLM2_PIG Uncharacterized protein OS=Sus scrofa GN=NDUFB11 PE=1 SV=1;K7GQU5_PIG Uncharacterized protein (Fragment) OS=Sus scrofa GN=NDUFB11 PE=1 SV=1
91581000	64359000	87517000	99453000	62088000	71342000		6	6	6	11	11	11	117.66	0	24.712	420630000	19	8763200	2539000	2023100	835150	1200200	1525900	639850	F1RWW3	F1RWW3	F1RWW3_PIG Uncharacterized protein OS=Sus scrofa GN=SMARCAD1 PE=4 SV=2
3294700000	2144400000	1626800000	3694900000	2730800000	1865000000		10	10	9	19.8	19.8	19.8	58.335	0	84.149	12610000000	115	370900000	84347000	59107000	44730000	77772000	62341000	42601000	F1RWW4	F1RWW4	F1RWW4_PIG Uncharacterized protein OS=Sus scrofa GN=PDLIM5 PE=1 SV=2
0	0	0	0	0	12023000		2	2	2	27.1	27.1	27.1	11.229	0	12.908	99515000	3	16586000	6152000	196240	1255100	5865500	1852100	1264900	F1RWX0	F1RWX0	F1RWX0_PIG Uncharacterized protein OS=Sus scrofa PE=4 SV=1
0	0	0	0	8642300	0		1	1	1	2	2	2	55.877	0.0091237	1.1821	25639000	1	1025600	360480	133080	0	255440	276570	0	F1RWX5	F1RWX5	F1RWX5_PIG Uncharacterized protein OS=Sus scrofa GN=WRNIP1 PE=1 SV=1
244490000	211290000	232020000	184290000	238760000	216190000		6	6	6	12.4	12.4	12.4	86.451	0	53.709	1057300000	27	32040000	7311100	5247900	5140200	4378900	4968600	4993600	F1RWX6	F1RWX6	F1RWX6_PIG Uncharacterized protein OS=Sus scrofa GN=RBM10 PE=1 SV=2
7565700000	10574000000	11534000000	6651500000	9456200000	10753000000		40	40	3	59.9	59.9	4	117.76	0	323.31	46396000000	397	859180000	161240000	153400000	144440000	139850000	142300000	117960000	F1RWX8	F1RWX8	F1RWX8_PIG Uncharacterized protein OS=Sus scrofa GN=UBA1 PE=1 SV=2
66300000	0	0	64093000	0	0		2	2	2	9.7	9.7	9.7	33.117	0	5.4612	281350000	5	17584000	4158700	2850600	2149300	3601100	2778500	2045900	Q06AA3;F1RWY0	Q06AA3;F1RWY0	RGN_PIG Regucalcin OS=Sus scrofa GN=RGN PE=2 SV=1;F1RWY0_PIG Regucalcin OS=Sus scrofa GN=RGN PE=1 SV=1
132950000	35370000	47692000	57556000	33381000	58832000		6	6	6	10.5	10.5	10.5	74.422	0	8.6059	305730000	14	8492500	2744600	975490	891460	2090500	699860	1090600	F1RWY6	F1RWY6	F1RWY6_PIG Uncharacterized protein OS=Sus scrofa GN=RIPK1 PE=4 SV=2
406230000	372370000	405330000	495140000	386650000	429000000		7	7	7	39.6	39.6	39.6	33.227	0	24.465	2035200000	43	119720000	27304000	16344000	16580000	26262000	19457000	13772000	F1RWY7	F1RWY7	F1RWY7_PIG Uncharacterized protein OS=Sus scrofa GN=BPHL PE=1 SV=2
53329000	0	0	0	0	0		2	2	2	22	22	22	13.766	0	3.0794	280070000	7	40010000	7618500	5874400	7594900	6660100	7861400	4400400	F1RWY9	F1RWY9	F1RWY9_PIG Uncharacterized protein OS=Sus scrofa GN=PSMG4 PE=1 SV=1
203020000	295300000	256010000	241590000	297960000	207200000		5	5	5	17.5	17.5	17.5	45.496	0	58.92	1217700000	18	55351000	10491000	9830300	7409200	8485200	13875000	5260700	F1RWZ2	F1RWZ2	F1RWZ2_PIG Uncharacterized protein OS=Sus scrofa PE=1 SV=2
269230000	335910000	326430000	247690000	400070000	322570000		7	7	7	27.2	27.2	27.2	43.63	0	127.41	1516900000	31	75845000	12426000	17233000	11856000	8264000	18764000	7301800	F1RWZ4	F1RWZ4	F1RWZ4_PIG Uncharacterized protein OS=Sus scrofa GN=ECI2 PE=1 SV=2
162120000	97163000	83742000	0	93604000	74991000		5	5	5	14.6	14.6	14.6	41.39	0	11.072	568750000	11	31597000	7672400	4040500	3605900	8627300	4745300	2905700	F1RX08	F1RX08	F1RX08_PIG Uncharacterized protein OS=Sus scrofa GN=RPP40 PE=4 SV=1
461370000	326290000	275440000	468870000	241770000	290350000		8	8	8	29.1	29.1	29.1	39.927	0	27.917	1672100000	41	72699000	14505000	13356000	9298800	16462000	9621700	9455000	F1RX12	F1RX12	F1RX12_PIG Uncharacterized protein OS=Sus scrofa GN=GMDS PE=1 SV=2
28681000	0	0	30051000	0	0		3	3	3	3.8	3.8	3.8	90.861	0	2.7007	87711000	6	2139300	793420	265580	0	576670	262450	241170	F1RX15;K7GSB2	F1RX15;K7GSB2	F1RX15_PIG Uncharacterized protein OS=Sus scrofa GN=CASK PE=1 SV=2;K7GSB2_PIG Uncharacterized protein OS=Sus scrofa GN=CASK PE=1 SV=1
7178000000	9725300000	9835700000	6946900000	8506700000	8941400000		34	34	4	47.8	47.8	8	73.153	0	323.31	41813000000	342	1072100000	188400000	205790000	178310000	173920000	173030000	152680000	F1RX16;F1SLL4;Q6GWX0	F1RX16	F1RX16_PIG Uncharacterized protein OS=Sus scrofa GN=DDX3X PE=1 SV=2
133200000	72136000	80088000	109910000	69563000	77636000		17	6	6	14.5	4.9	4.9	205.13	0	32.633	422210000	20	5026300	783870	912270	1089900	543290	957770	739230	F1RX17;I3LHI4;I3LJ83;I3LAR1	F1RX17	F1RX17_PIG Uncharacterized protein (Fragment) OS=Sus scrofa GN=USP9X PE=1 SV=3
955520000	985420000	850290000	928140000	910430000	826030000		11	11	11	40.2	40.2	40.2	56.792	0	73.403	4451900000	71	148400000	34089000	31249000	20099000	20925000	28610000	13425000	F1RX38;I3LPR5;I3L913;I3LUN6	F1RX38;I3LPR5;I3L913;I3LUN6	F1RX38_PIG Uncharacterized protein OS=Sus scrofa GN=PLRG1 PE=4 SV=2;I3LPR5_PIG Uncharacterized protein OS=Sus scrofa GN=LOC102158859 PE=4 SV=1;I3L913_PIG Uncharacterized protein OS=Sus scrofa GN=PLRG1 PE=4 SV=1;I3LUN6_PIG Uncharacterized protein OS=Sus scr
0	0	0	24997000	0	0		3	3	3	5.5	5.5	5.5	79.982	0	5.6994	133610000	7	3711300	401760	692040	445110	626570	786900	758970	F1RX46	F1RX46	F1RX46_PIG Uncharacterized protein OS=Sus scrofa GN=LARP4B PE=4 SV=2
500710000	523910000	378020000	507480000	531220000	444900000		11	11	11	22.8	22.8	22.8	87.249	0	43.595	2364400000	45	62220000	14545000	9903800	6361200	12557000	11494000	7359800	F1RX50	F1RX50	F1RX50_PIG Uncharacterized protein OS=Sus scrofa GN=PITRM1 PE=1 SV=2
439540000	536230000	628700000	434570000	558650000	733150000		7	7	7	55.8	55.8	55.8	20.546	0	39.855	2699200000	34	269920000	57555000	49012000	44267000	55842000	33625000	29623000	F1RX51;K7GS62;K7GMY1;K7GPA4	F1RX51	F1RX51_PIG Malignant T-cell-amplified sequence OS=Sus scrofa GN=LOC100738684 PE=1 SV=1
0	0	0	0	0	54729000		2	2	2	9.2	9.2	9.2	36.785	0.0037661	1.5912	261570000	3	14532000	3284200	2873600	0	2404800	4049600	1919300	F1RX61	F1RX61	F1RX61_PIG Uncharacterized protein OS=Sus scrofa GN=SARAF PE=1 SV=1
285270000	365460000	444760000	296330000	351330000	423730000		6	6	6	38.1	38.1	38.1	24.03	0	45.834	1717100000	35	156100000	28139000	28812000	30653000	28197000	18618000	21685000	F1RX64;F1S0B2	F1RX64	F1RX64_PIG Uncharacterized protein OS=Sus scrofa GN=RBPMS PE=1 SV=2
0	0	0	0	36817000	0		2	2	2	12.4	12.4	12.4	24.118	0	3.3137	60680000	2	5516400	974590	0	1158500	705470	2677800	0	F1RX65	F1RX65	F1RX65_PIG Uncharacterized protein OS=Sus scrofa GN=GTF2E2 PE=1 SV=2
995770000	1137200000	1438100000	939480000	1065600000	1344900000		14	14	14	52.9	52.9	52.9	53.338	0	139.79	5522800000	67	262990000	55149000	34942000	54720000	50803000	32665000	34709000	F1RX66;I3LT98	F1RX66	F1RX66_PIG Uncharacterized protein OS=Sus scrofa GN=GSR PE=1 SV=2
14378000000	11122000000	12596000000	12733000000	14644000000	9511500000		17	17	16	40.2	40.2	40.2	37.519	0	323.31	65257000000	254	3434600000	582450000	601360000	617840000	505510000	597850000	529550000	F1RX74	F1RX74	F1RX74_PIG Uncharacterized protein OS=Sus scrofa GN=HNRNPA2B1 PE=1 SV=1
0	0	0	0	0	12363000		1	1	1	2.4	2.4	2.4	56.698	0.0028915	1.665	86553000	5	4121600	1331200	634900	389220	806000	588600	371610	I3LRN2;F1RX77	I3LRN2;F1RX77	I3LRN2_PIG Uncharacterized protein OS=Sus scrofa GN=TTI2 PE=4 SV=1;F1RX77_PIG Uncharacterized protein OS=Sus scrofa GN=TTI2 PE=4 SV=2
139560000	211550000	212920000	131520000	205660000	210850000		4	4	4	20.5	20.5	20.5	35.185	0	22.566	879750000	12	62840000	9951700	12776000	10950000	8969000	12267000	7925700	F1RX78	F1RX78	F1RX78_PIG Uncharacterized protein OS=Sus scrofa GN=MAK16 PE=4 SV=2
191690000	162080000	193290000	131510000	181260000	282930000		8	8	7	36.9	36.9	33.3	37.817	0	32.523	928220000	24	44201000	10867000	5874600	5529800	8108100	7775000	6046300	F1RX83	F1RX83	F1RX83_PIG Uncharacterized protein OS=Sus scrofa GN=ERLIN2 PE=1 SV=2
370240000	539910000	640810000	383110000	617370000	579950000		6	6	6	30.5	30.5	30.5	30.451	0	29.333	2427400000	46	173390000	18819000	35183000	29877000	24233000	32316000	32961000	F1RX84	F1RX84	F1RX84_PIG Uncharacterized protein OS=Sus scrofa GN=PROSC PE=1 SV=1
84141000	94182000	126190000	90455000	95562000	124400000		5	5	5	25.9	25.9	25.9	27.98	0	20.674	484570000	18	60571000	14323000	7278100	8192100	9005000	8316400	13456000	F1RX91	F1RX91	F1RX91_PIG Uncharacterized protein OS=Sus scrofa GN=RWDD1 PE=1 SV=1
0	0	0	0	0	1986200		1	1	1	2.1	2.1	2.1	59.456	0.0087457	1.2176	13848000	2	553900	122390	76924	60259	141590	102590	50149	F1RX94	F1RX94	F1RX94_PIG Uncharacterized protein OS=Sus scrofa GN=GRB7 PE=4 SV=2
131670000	180530000	220350000	140090000	176180000	236520000		4	4	4	38	38	38	19.93	0	20.709	834660000	19	119240000	18558000	25951000	16408000	13606000	15853000	28861000	F1RX99	F1RX99	F1RX99_PIG Uncharacterized protein OS=Sus scrofa GN=TPD52 PE=1 SV=2
2727000000	2357600000	2184700000	2582100000	2740000000	2434200000		22	22	22	48.5	48.5	48.5	61.178	0	237.62	12150000000	151	357370000	73755000	58521000	47875000	65627000	67776000	43813000	F1RXA7;I3LL55	F1RXA7;I3LL55	F1RXA7_PIG Uncharacterized protein OS=Sus scrofa GN=PSMD3 PE=1 SV=2;I3LL55_PIG Uncharacterized protein OS=Sus scrofa PE=4 SV=1
0	0	0	0	0	17965000		1	1	1	6.6	6.6	6.6	23.459	0	2.6046	70379000	1	7037900	1295600	1192500	727170	1325600	1363000	1134000	I3LBM9;F1RXA9;F1RXB3	I3LBM9;F1RXA9;F1RXB3	I3LBM9_PIG Uncharacterized protein OS=Sus scrofa PE=4 SV=1;F1RXA9_PIG Uncharacterized protein OS=Sus scrofa GN=LOC100511100 PE=1 SV=1;F1RXB3_PIG Uncharacterized protein OS=Sus scrofa GN=LOC100511100 PE=1 SV=1
0	0	14449000	0	0	0		1	1	1	9.1	9.1	9.1	29.709	0.009322	1.1702	10014000	1	1251800	0	0	1251800	0	0	0	F1RXC0	F1RXC0	F1RXC0_PIG Uncharacterized protein OS=Sus scrofa GN=CA13 PE=1 SV=1
0	46178000	50428000	82998000	53602000	0		4	4	4	7.6	7.6	7.6	66.68	0	6.4501	238600000	6	9941800	1442400	1828000	1928000	1748700	2183300	811460	F1RXC7	F1RXC7	F1RXC7_PIG Uncharacterized protein OS=Sus scrofa GN=CASC3 PE=4 SV=2
0	0	0	142070000	130220000	191170000		6	6	6	21.5	21.5	21.5	36.074	0	17.539	625180000	9	31259000	4714100	4397400	4744700	5116700	5865600	6420200	F1RXD4	F1RXD4	F1RXD4_PIG Uncharacterized protein OS=Sus scrofa GN=RMDN1 PE=1 SV=1
612130000	844700000	1041900000	686650000	853990000	991360000		15	15	14	46.5	46.5	44.8	59.643	0	134.99	4041500000	73	175720000	36242000	26556000	27627000	33883000	26970000	24438000	F1RXD5;F1RX25;K7GN09;F1SHQ4;I3LHX9;I3LB11;F1RVT1;F1SGL6	F1RXD5	F1RXD5_PIG Uncharacterized protein OS=Sus scrofa GN=CPNE3 PE=1 SV=1
164240000	26374000	12719000	151100000	29319000	10710000		4	4	4	18.6	18.6	18.6	21.971	0	15.194	351180000	12	29265000	12240000	1331800	3533000	10336000	1384200	440570	F1RXE6	F1RXE6	F1RXE6_PIG Uncharacterized protein OS=Sus scrofa PE=1 SV=2
0	0	0	0	0	11438000		1	1	1	3.6	3.6	3.6	36.986	0.00046533	2.1777	80452000	0	4732500	1069000	1182600	0	836630	1219500	424720	K7GR19;F1RXF2	K7GR19;F1RXF2	K7GR19_PIG Uncharacterized protein (Fragment) OS=Sus scrofa PE=4 SV=1;F1RXF2_PIG Uncharacterized protein OS=Sus scrofa PE=4 SV=2
180330000	191950000	207400000	133130000	170930000	198030000		6	6	6	35.4	35.4	35.4	35.43	0	48.009	866300000	21	41252000	8652400	8980600	5244800	4414200	7780400	6180000	F1RXF3	F1RXF3	F1RXF3_PIG Uncharacterized protein OS=Sus scrofa GN=DECR1 PE=1 SV=1
385050000	500260000	534600000	360190000	405020000	470450000		6	6	6	46.5	46.5	46.5	24.527	0	133.76	2160100000	48	196370000	37906000	35957000	29541000	33010000	26678000	33279000	F1RXI6	F1RXI6	F1RXI6_PIG Uncharacterized protein OS=Sus scrofa GN=PSMD10 PE=1 SV=1
0	0	0	0	0	5025500		2	1	1	8.9	5	5	29.339	0.0085397	1.2336	31745000	4	3174500	173250	533450	564920	956040	629640	317220	F1RXK7;I3L7M3	F1RXK7;I3L7M3	F1RXK7_PIG Uncharacterized protein OS=Sus scrofa GN=NUP62CL PE=4 SV=2;I3L7M3_PIG Uncharacterized protein OS=Sus scrofa GN=NUP62CL PE=4 SV=1
0	0	24984000	0	0	0		2	2	2	10	10	10	35.766	0	11.973	79787000	2	4986700	0	2098900	1082200	732520	749920	323190	K7GQZ6;F1RXN8;K7GNV3;K7GPF7	K7GQZ6;F1RXN8;K7GNV3;K7GPF7	K7GQZ6_PIG Uncharacterized protein OS=Sus scrofa GN=ATP6AP2 PE=1 SV=1;F1RXN8_PIG Uncharacterized protein OS=Sus scrofa GN=ATP6AP2 PE=1 SV=2;K7GNV3_PIG Uncharacterized protein OS=Sus scrofa GN=ATP6AP2 PE=1 SV=1;K7GPF7_PIG Uncharacterized protein (Fragment)
75416000	129220000	135000000	83795000	128310000	108500000		8	8	8	11	11	11	102.98	0	12.357	540660000	16	10601000	1956500	1548700	1488900	2367900	2501500	737780	F1RXP8	F1RXP8	F1RXP8_PIG Uncharacterized protein OS=Sus scrofa GN=EXOC2 PE=1 SV=1
0	0	41893000	0	31818000	0		5	5	5	17.8	17.8	17.8	38.405	0	15.115	164720000	7	9689300	2722600	0	1900500	2169000	1275100	1622000	F1RXR2	F1RXR2	F1RXR2_PIG Uncharacterized protein OS=Sus scrofa GN=CRELD2 PE=4 SV=1
124180000	132080000	169760000	123060000	141190000	152410000		6	6	6	20.6	20.6	20.6	73.362	0	33.072	661160000	29	25429000	3755900	4323200	4735600	4135600	4660700	3818400	F1RXS0	F1RXS0	F1RXS0_PIG Uncharacterized protein OS=Sus scrofa GN=SELO PE=1 SV=1
0	0	0	0	0	8514500		1	1	1	2.2	2.2	2.2	192.05	0.0060738	1.3812	88385000	6	1163000	396370	125230	81431	357570	131650	70719	F1RXS1	F1RXS1	F1RXS1_PIG Uncharacterized protein OS=Sus scrofa GN=TUBGCP6 PE=4 SV=1
0	0	0	0	0	9038300		1	1	1	3	3	3	63.957	0	3.8997	27861000	6	1326700	148890	267200	302460	96121	240350	271680	I3L961;I3LKB5;I3LDD6;F1RXT2	I3L961;I3LKB5;I3LDD6;F1RXT2	I3L961_PIG Uncharacterized protein OS=Sus scrofa PE=4 SV=1;I3LKB5_PIG Uncharacterized protein OS=Sus scrofa PE=4 SV=1;I3LDD6_PIG Uncharacterized protein OS=Sus scrofa GN=HDAC10 PE=4 SV=1;F1RXT2_PIG Uncharacterized protein OS=Sus scrofa GN=HDAC10 PE=4 SV=2
0	0	0	0	0	0		1	1	1	1.8	1.8	1.8	68.227	0.0024636	1.7537	0	1	0	0	0	0	0	0	0	F1RXT8	F1RXT8	F1RXT8_PIG Uncharacterized protein OS=Sus scrofa GN=NCAPH2 PE=4 SV=2
0	51456000	42824000	197660000	50906000	54002000		3	3	3	6.9	6.9	6.9	79.353	0	7.1364	390320000	11	16263000	3147300	2436000	1729900	4733600	2719400	1497000	F1RXT9	F1RXT9	F1RXT9_PIG Lipase maturation factor OS=Sus scrofa GN=LMF2 PE=1 SV=1
105550000	137870000	149290000	86203000	165040000	140810000		7	7	7	11.2	11.2	11.2	94.863	0	21.309	612670000	17	14248000	2065500	2971400	1882700	1789000	2922200	2617100	F1RXV9	F1RXV9	F1RXV9_PIG Uncharacterized protein OS=Sus scrofa GN=WDR75 PE=4 SV=1
54202000	81570000	134700000	0	0	130910000		3	3	3	18.9	18.9	18.9	29.017	0	11.35	371180000	6	24745000	2833400	3335100	5187200	3539500	2084400	7765800	F1RXX3;I3LI72	F1RXX3;I3LI72	F1RXX3_PIG Uncharacterized protein OS=Sus scrofa PE=4 SV=1;I3LI72_PIG Uncharacterized protein OS=Sus scrofa GN=LOC100621511 PE=4 SV=1
105080000	130360000	0	0	0	0		4	4	4	24.9	24.9	24.9	27.881	0	6.752	366300000	4	28177000	7927300	8207200	660460	5042500	2237700	4102000	F1RXX6;F1RRD7	F1RXX6	F1RXX6_PIG Uncharacterized protein OS=Sus scrofa PE=1 SV=2
513260000	596560000	488400000	562700000	635320000	492160000		9	9	9	41.8	41.8	41.8	34.057	0	114.68	2648600000	55	165540000	31962000	32467000	21852000	28108000	31217000	19933000	F1RXX7;I3LAS7;I3LDD0;I3LKX8	F1RXX7	F1RXX7_PIG Uncharacterized protein OS=Sus scrofa GN=NIFK PE=4 SV=2
341780000	245840000	347050000	254910000	323610000	296890000		4	4	4	40.7	40.7	40.7	19.868	0	24.714	1499100000	17	149910000	47526000	18757000	23442000	23509000	23239000	13437000	F1RXY7	F1RXY7	F1RXY7_PIG Uncharacterized protein OS=Sus scrofa GN=TSN PE=1 SV=2
0	0	0	8615800	0	0		1	1	1	3.7	3.7	3.7	89.126	0.0029031	1.7086	7774500	1	180800	0	0	0	180800	0	0	F1RXZ5	F1RXZ5	F1RXZ5_PIG Uncharacterized protein OS=Sus scrofa GN=ERCC3 PE=4 SV=2
317980000	440250000	499760000	353310000	444460000	443340000		7	7	7	32.4	32.4	32.4	42.796	0	323.01	2087000000	52	94861000	15359000	19116000	17100000	14283000	18270000	10734000	F1RXZ6	F1RXZ6	F1RXZ6_PIG Uncharacterized protein OS=Sus scrofa GN=BIN1 PE=1 SV=2
0	0	0	0	0	88768000		2	2	2	17.1	17.1	17.1	19.939	0	13.86	295540000	7	26867000	3617500	4622000	5303500	3662000	4568400	5093900	F1RY01;I3L9T7	F1RY01;I3L9T7	F1RY01_PIG Uncharacterized protein OS=Sus scrofa GN=NDUFAF4 PE=1 SV=1;I3L9T7_PIG Uncharacterized protein OS=Sus scrofa GN=NDUFAF4 PE=1 SV=1
270370000	267860000	220590000	263100000	229140000	283440000		14	14	14	26.5	26.5	26.5	89.448	0	101.19	1235800000	43	26294000	6337400	3552400	3292900	4598300	4278300	4234900	F1RY04;I3LUL6	F1RY04	F1RY04_PIG Uncharacterized protein OS=Sus scrofa GN=UFL1 PE=1 SV=1
0	0	0	0	0	31006000		1	1	1	12.4	12.4	12.4	16.101	0	2.5486	98341000	1	12293000	0	3568700	3112400	0	3165000	2446500	F1RY07	F1RY07	F1RY07_PIG Uncharacterized protein OS=Sus scrofa GN=C2orf76 PE=4 SV=2
43520000	34868000	0	0	25800000	0		3	3	3	7.2	7.2	7.2	57.952	0	5.8142	149460000	7	4821300	1433700	702910	626850	697780	844080	516060	F1RY11	F1RY11	F1RY11_PIG Uncharacterized protein OS=Sus scrofa GN=CCDC93 PE=1 SV=2
0	0	0	0	0	38612000		18	1	1	39.8	2.5	2.5	75.173	0	106.2	251920000	7	7633900	2058300	819570	760410	2356600	900440	738580	F1RY13	F1RY13	F1RY13_PIG Uncharacterized protein OS=Sus scrofa GN=DDX18 PE=1 SV=1
66155000	71578000	80654000	83459000	104270000	115750000		8	8	8	10.8	10.8	10.8	132.85	0	16.805	411300000	18	5712500	1012200	894470	596920	911330	1151700	1145900	F1RY21	F1RY21	F1RY21_PIG Uncharacterized protein OS=Sus scrofa PE=1 SV=2
311260000	300820000	207350000	283170000	320130000	311790000		19	19	19	12.6	12.6	12.6	321.06	0	49.304	1416500000	44	10981000	2569300	1291700	663250	2316800	2418900	1720700	F1RY22	F1RY22	F1RY22_PIG Uncharacterized protein OS=Sus scrofa PE=4 SV=2
48133000	43691000	0	36808000	41050000	47806000		3	3	3	3.9	3.9	3.9	116.47	0	6.0866	204250000	10	3048600	638270	546770	372410	645370	375920	469820	F1RY40	F1RY40	F1RY40_PIG Uncharacterized protein OS=Sus scrofa GN=RBM12B PE=1 SV=1
26227000	19791000	23246000	25819000	17437000	17420000		2	2	2	10.7	10.7	10.7	33.443	0	4.0749	104150000	9	6943400	1318900	1214400	1144000	1201800	1244100	820230	F1RY41	F1RY41	F1RY41_PIG Uncharacterized protein OS=Sus scrofa GN=FAM92A1 PE=4 SV=2
467540000	511550000	517260000	402770000	578240000	476530000		14	14	14	34.8	34.8	34.8	60.997	0	51.718	2361600000	48	73801000	16051000	9037900	12167000	15358000	9264500	11923000	F1RY43	F1RY43	F1RY43_PIG Uncharacterized protein OS=Sus scrofa GN=PDP1 PE=1 SV=1
26853000	31700000	29835000	32556000	31776000	33770000		6	6	6	4.4	4.4	4.4	195.77	0	11.41	144370000	11	1535900	286140	233770	295960	170440	235750	313810	F1RY51	F1RY51	F1RY51_PIG Uncharacterized protein OS=Sus scrofa GN=KIAA1429 PE=1 SV=2
89226000	75781000	110750000	70786000	77038000	88806000		6	6	6	14.1	14.1	14.1	78.615	0	17.232	398930000	18	11733000	2279900	2082600	2445800	1196000	1662000	2066800	F1RY52	F1RY52	F1RY52_PIG Uncharacterized protein OS=Sus scrofa GN=ESRP1 PE=4 SV=2
0	69577000	0	0	53469000	0		2	2	2	11.6	11.6	11.6	38.223	0	2.6217	145210000	4	8067000	1327100	3233900	0	865050	2258600	382370	F1RY58	F1RY58	F1RY58_PIG Uncharacterized protein OS=Sus scrofa GN=NDUFAF6 PE=1 SV=1
382180000	522110000	718540000	339980000	475170000	583540000		9	9	9	19.4	19.4	19.4	78.545	0	85.167	2388100000	37	66335000	8804300	14803000	10777000	10587000	13065000	8298500	F1RY63	F1RY63	F1RY63_PIG Uncharacterized protein OS=Sus scrofa GN=PPP6R3 PE=1 SV=2
199260000	231500000	227920000	219880000	212650000	239690000		7	7	7	23.9	23.9	23.9	35.756	0	15.216	1050200000	25	55276000	10259000	7979400	8045300	10421000	8048200	10524000	F1RY67	F1RY67	F1RY67_PIG Uncharacterized protein OS=Sus scrofa PE=1 SV=2
122930000	121200000	0	117700000	131080000	129380000		7	7	7	11.1	11.1	11.1	85.112	0	12.629	546350000	9	14766000	4595400	2241400	287560	4033100	2227000	1381800	F1RY68;K7GPM3;K7GN50	F1RY68;K7GPM3	F1RY68_PIG Uncharacterized protein OS=Sus scrofa PE=1 SV=1;K7GPM3_PIG Uncharacterized protein (Fragment) OS=Sus scrofa PE=1 SV=1
131990000	205430000	113800000	139870000	168640000	114080000		2	2	2	11.5	11.5	11.5	23.122	0	5.7308	715250000	13	59604000	11451000	13322000	6731200	11506000	11710000	4884800	F1RY70	F1RY70	F1RY70_PIG Uncharacterized protein OS=Sus scrofa GN=MRPL21 PE=1 SV=1
0	15074000	0	0	0	0		3	3	3	3.5	3.5	3.5	107.3	0	3.7304	40146000	5	787170	102350	238190	0	112360	177440	156830	F1RY71	F1RY71	F1RY71_PIG Uncharacterized protein OS=Sus scrofa GN=IGHMBP2 PE=1 SV=2
40511000	0	0	40284000	0	0		2	2	2	5	5	5	57.29	0	3.688	80083000	5	3640100	1886200	42529	15253	1611900	64166	20085	F1RY74	F1RY74	F1RY74_PIG Uncharacterized protein OS=Sus scrofa GN=TPCN2 PE=4 SV=2
0	0	0	0	33631000	0		2	2	2	3.7	3.7	3.7	36.999	0.0015996	1.9678	146520000	6	8140200	1665700	829440	798770	2816300	1494800	535180	F1RY82;F1RY81	F1RY82;F1RY81	F1RY82_PIG Anoctamin OS=Sus scrofa PE=3 SV=2;F1RY81_PIG Anoctamin OS=Sus scrofa PE=3 SV=1
325600000	341100000	318540000	301580000	311770000	361900000		12	12	12	47.2	47.2	47.2	41.282	0	65.77	1610700000	51	89484000	24221000	15220000	10613000	13930000	15966000	9533300	F1RYA1	F1RYA1	F1RYA1_PIG Mitogen-activated protein kinase OS=Sus scrofa GN=MAPK14 PE=1 SV=2
1179700000	1284900000	1356600000	1118200000	1241200000	1317600000		21	21	21	38	38	38	93.918	0	83.47	6112000000	120	127330000	21727000	22804000	19221000	21692000	24669000	17220000	F1RYA3	F1RYA3	F1RYA3_PIG Uncharacterized protein OS=Sus scrofa GN=CARS PE=1 SV=2
1322900000	1709700000	1950900000	1261100000	1637100000	1785900000		13	11	11	45.2	42.3	42.3	43.744	0	213.72	7671000000	79	479440000	86274000	87232000	82219000	71848000	87134000	64733000	F1RYA4	F1RYA4	F1RYA4_PIG Uncharacterized protein OS=Sus scrofa GN=NAP1L4 PE=1 SV=2
0	0	26071000	0	0	0		1	1	1	14.3	14.3	14.3	14.004	0	2.7252	47482000	2	6783100	2030400	2171400	2581300	0	0	0	K7GRQ2;K7GPR1;F1RYC6	K7GRQ2;K7GPR1;F1RYC6	K7GRQ2_PIG Uncharacterized protein (Fragment) OS=Sus scrofa GN=MORF4L2 PE=4 SV=8;K7GPR1_PIG Uncharacterized protein (Fragment) OS=Sus scrofa GN=MORF4L2 PE=4 SV=1;F1RYC6_PIG Uncharacterized protein OS=Sus scrofa GN=MORF4L2 PE=4 SV=1
2205300000	2936500000	3138300000	2203700000	2741600000	3519400000		41	41	41	52.7	52.7	52.7	136.37	0	261.29	13407000000	213	216250000	39260000	37868000	34785000	38749000	34845000	30739000	F2Z5R6;F1RYI3	F2Z5R6;F1RYI3	F2Z5R6_PIG Uncharacterized protein OS=Sus scrofa GN=CAND1 PE=1 SV=1;F1RYI3_PIG Uncharacterized protein OS=Sus scrofa PE=4 SV=2
772320000	709720000	677310000	806050000	604340000	819680000		22	22	22	34.3	34.3	34.3	104.48	0	71.858	3620700000	78	69628000	14567000	9232900	9235200	16847000	9844100	9902000	F1RYJ4;K7GPM1;K7GT59;K7GMP6;K7GS65	F1RYJ4;K7GPM1;K7GT59;K7GMP6	F1RYJ4_PIG Uncharacterized protein OS=Sus scrofa GN=ITGAV PE=1 SV=2;K7GPM1_PIG Uncharacterized protein (Fragment) OS=Sus scrofa GN=ITGAV PE=1 SV=1;K7GT59_PIG Uncharacterized protein (Fragment) OS=Sus scrofa GN=ITGAV PE=1 SV=1;K7GMP6_PIG Uncharacterized pro
414590000	483890000	429920000	407890000	492950000	471110000		7	7	7	17.8	17.8	17.8	48.545	0	82.813	2198700000	37	91614000	18463000	17448000	12919000	18503000	14300000	9980300	F1RYJ5	F1RYJ5	F1RYJ5_PIG Uncharacterized protein OS=Sus scrofa GN=ZC3H15 PE=1 SV=1
97529000	0	0	82101000	0	160680000		3	3	3	0.7	0.7	0.7	761.79	0.0048309	1.5036	429990000	7	1264700	327170	184400	182930	184580	89419	296170	F1RYK8	F1RYK8	F1RYK8_PIG Uncharacterized protein OS=Sus scrofa PE=4 SV=2
0	68150000	60642000	58244000	52434000	55055000		2	2	2	15.7	15.7	15.7	19.66	0	3.9959	269930000	7	33741000	2922300	6539400	5603800	6941300	7527700	4206700	F1RYL1	F1RYL1	F1RYL1_PIG Uncharacterized protein OS=Sus scrofa PE=4 SV=1
377990000	564680000	557860000	387830000	548760000	608760000		16	16	16	22.8	22.8	22.8	128.67	0	111.95	2405500000	55	39434000	8005300	5350700	6028300	5567200	7546900	6935500	F1RYL3	F1RYL3	F1RYL3_PIG Uncharacterized protein OS=Sus scrofa GN=NCKAP1 PE=1 SV=2
0	54828000	58187000	0	31529000	52881000		2	2	2	3.4	3.4	3.4	74.889	0	3.6925	179730000	8	5990900	555410	1392900	1345200	655230	968290	1073900	F1RYL5	F1RYL5	F1RYL5_PIG Uncharacterized protein OS=Sus scrofa GN=DNAJC10 PE=1 SV=1
0	0	0	0	0	7992900		1	1	1	5.6	5.6	5.6	29.591	0.0016004	1.9729	121000000	0	12100000	4772700	1252100	600760	3796100	1174300	504530	F1RYL7	F1RYL7	F1RYL7_PIG Uncharacterized protein OS=Sus scrofa GN=CCDC59 PE=4 SV=1
0	0	0	0	0	67411000		3	3	3	5.5	5.5	5.5	124.33	0.00069156	2.0508	84632000	3	1567300	0	0	779260	0	0	787990	F1RYL9	F1RYL9	F1RYL9_PIG Uncharacterized protein OS=Sus scrofa GN=USP8 PE=1 SV=2
0	0	0	97204000	69189000	0		5	5	5	10.5	10.5	10.5	74.703	0	5.8893	347050000	2	9379700	1929000	1587900	823830	2005500	1819800	1213700	F1RYM4	F1RYM4	F1RYM4_PIG Uncharacterized protein OS=Sus scrofa GN=ACSS3 PE=1 SV=2
0	0	0	15018000	0	0		1	1	1	0.9	0.9	0.9	127.2	0.0022553	1.8203	39939000	1	739620	281040	207630	0	250950	0	0	I3LM40;F1RYM9	I3LM40;F1RYM9	I3LM40_PIG Uncharacterized protein OS=Sus scrofa GN=AP4E1 PE=4 SV=1;F1RYM9_PIG Uncharacterized protein OS=Sus scrofa GN=AP4E1 PE=4 SV=1
124690000	120600000	77284000	143650000	125130000	151050000		8	8	8	14	14	14	104.9	0	17.747	601590000	20	14324000	3125000	2684800	1272000	2473300	2724500	2043900	F1RYP5	F1RYP5	F1RYP5_PIG Uncharacterized protein OS=Sus scrofa GN=CWC22 PE=4 SV=2
0	0	0	0	0	59871000		3	3	3	9	9	9	44.868	0.00023474	2.2827	159820000	4	11416000	1456100	852100	3437100	1133100	1838200	2699400	F1RYR3	F1RYR3	F1RYR3_PIG Uncharacterized protein OS=Sus scrofa PE=4 SV=2
0	0	0	0	35074000	0		3	3	3	13.7	13.7	13.7	42.297	0	4.9406	188810000	3	11800000	1434500	3233200	2046500	633920	1753800	2698400	F1RYR4	F1RYR4	F1RYR4_PIG Uncharacterized protein OS=Sus scrofa PE=1 SV=2
200500000	258440000	276700000	192670000	271770000	232270000		6	6	6	37.8	37.8	37.8	31.406	0	18.841	1139300000	25	87640000	17133000	13219000	15953000	14258000	15165000	11911000	F1RYS1	F1RYS1	F1RYS1_PIG Uncharacterized protein OS=Sus scrofa GN=MRPL1 PE=1 SV=1
0	0	42199000	0	43550000	52100000		2	2	2	3.6	3.6	3.6	63.286	0	3.6533	127640000	8	4254800	301800	499740	975800	223520	1147600	1106300	F1RYS2;F1S5Q4	F1RYS2;F1S5Q4	F1RYS2_PIG Uncharacterized protein OS=Sus scrofa GN=CNOT6L PE=4 SV=1;F1S5Q4_PIG Uncharacterized protein OS=Sus scrofa GN=CNOT6 PE=4 SV=2
1634100000	1228300000	1116500000	1149700000	1226600000	1065200000		12	12	7	39.7	39.7	22.2	50.073	0	206.53	6217400000	98	296070000	73376000	50872000	33116000	58929000	53458000	26316000	F1RYS5;K7GPB9;K7GMU8	F1RYS5	F1RYS5_PIG Uncharacterized protein OS=Sus scrofa GN=SEPT11 PE=1 SV=2
56457000	46917000	48714000	53609000	38456000	70532000		7	7	6	6.5	6.5	5.9	203.38	0	6.8221	262780000	10	2601800	700560	394290	193130	758030	219270	336510	F1RYS7	F1RYS7	F1RYS7_PIG Uncharacterized protein OS=Sus scrofa GN=SHROOM3 PE=4 SV=2
0	0	21933000	0	0	0		2	2	2	1.5	1.5	1.5	127.65	0.0083387	1.2411	48026000	4	686090	193480	0	217160	156520	118920	0	F1RYS8	F1RYS8	F1RYS8_PIG Uncharacterized protein OS=Sus scrofa GN=CCDC158 PE=4 SV=1
0	0	0	9621300	0	0		1	1	1	6.2	6.2	6.2	37.893	0.000693	2.0821	17469000	1	831860	418440	0	0	413420	0	0	F1RYS9	F1RYS9	F1RYS9_PIG Uncharacterized protein OS=Sus scrofa GN=STBD1 PE=1 SV=2
396390000	519410000	625340000	439790000	412540000	596360000		10	10	10	30.8	30.8	30.8	54.014	0	65.281	2422400000	43	96895000	18735000	13251000	15423000	19757000	13757000	15972000	F1RYT3	F1RYT3	F1RYT3_PIG Uncharacterized protein OS=Sus scrofa GN=SCARB2 PE=1 SV=1
156420000	260960000	276490000	196150000	264020000	338150000		8	8	8	21	21	21	55.996	0	27.969	1129500000	23	41834000	5025800	5672800	8321700	4526300	8356500	9931300	F1RYT5;F1SIW3	F1RYT5	F1RYT5_PIG Uncharacterized protein OS=Sus scrofa GN=NUP54 PE=1 SV=2
206420000	292470000	228380000	255350000	339970000	277290000		11	11	11	24.3	24.3	24.3	79.628	0	50.792	1252100000	47	35773000	4344800	7999900	5043000	4458000	8499400	5428100	F1RYU6	F1RYU6	F1RYU6_PIG Uncharacterized protein OS=Sus scrofa GN=SDAD1 PE=4 SV=1
1251300000	1252000000	1138100000	1396300000	1232200000	1210800000		22	22	22	29.5	29.5	29.5	107.33	0	210.31	6109700000	125	142090000	31563000	24306000	21077000	28391000	20860000	15889000	F1RYU9	F1RYU9	F1RYU9_PIG Uncharacterized protein OS=Sus scrofa GN=USO1 PE=1 SV=2
1871700000	2979500000	3798900000	2168300000	2868000000	3028900000		15	15	15	50	50	50	51.046	0	265.95	13095000000	142	451550000	73402000	87968000	85484000	65281000	67959000	71456000	F1RYY0;I3LBL5	F1RYY0	F1RYY0_PIG Uncharacterized protein OS=Sus scrofa GN=FKBP5 PE=1 SV=2
4788500000	4021400000	4907700000	4079500000	4171100000	4384900000		30	30	30	52.5	52.5	52.5	80.038	0	323.31	21503000000	224	614370000	143840000	90135000	87882000	120350000	95929000	76226000	F1RYY5	F1RYY5	F1RYY5_PIG Uncharacterized protein OS=Sus scrofa GN=EPS8L2 PE=1 SV=1
3472000000	2359900000	1869800000	4793900000	2391000000	1706600000		12	12	12	35.3	35.3	35.3	37.216	0	79.289	14619000000	124	1044200000	283860000	121040000	85815000	320310000	147080000	86126000	F1RYY6	F1RYY6	F1RYY6_PIG Transaldolase OS=Sus scrofa GN=TALDO1 PE=1 SV=2
150670000	0	287070000	0	217870000	0		4	4	4	34.1	34.1	34.1	24.188	0	9.4684	763450000	7	69405000	21231000	5463700	7328700	5993400	22238000	7150000	F1RYY7	F1RYY7	F1RYY7_PIG Uncharacterized protein OS=Sus scrofa GN=PDDC1 PE=1 SV=2
273380000	369490000	197010000	276360000	316770000	212390000		8	8	8	32.3	32.3	32.3	34.47	0	45.428	1395800000	28	73462000	22251000	12188000	5310200	17253000	10867000	5593800	F1RYY8	F1RYY8	F1RYY8_PIG Uncharacterized protein OS=Sus scrofa GN=SLC25A22 PE=1 SV=1
8727100000	8585100000	8622200000	7947700000	8981700000	8958900000		8	8	8	75.7	75.7	75.7	11.693	0	323.31	42283000000	134	8456600000	1549200000	1657200000	1142000000	1515900000	1513700000	1078700000	F1RYZ0;Q29315;F1RNZ2	F1RYZ0	F1RYZ0_PIG 60S acidic ribosomal protein P2 OS=Sus scrofa GN=RPLP2 PE=1 SV=1
1429200000	1060400000	1218200000	1212400000	1868900000	1473700000		6	3	3	31.8	16.5	16.5	19.717	0	26.848	6804000000	36	972000000	195110000	163540000	120530000	156210000	229910000	106700000	F1RYZ5;F1RX79;F1RS60	F1RYZ5	F1RYZ5_PIG Ribosomal protein OS=Sus scrofa GN=RPL10A PE=1 SV=1
29034000	32746000	0	0	0	0		3	3	3	11.5	11.5	11.5	44.553	0	3.1767	186310000	3	9315600	1467700	1306600	1653900	1703800	1650200	1533400	F1RZ01	F1RZ01	F1RZ01_PIG Uncharacterized protein OS=Sus scrofa GN=CHID1 PE=1 SV=1
368470000	321040000	368540000	419570000	382640000	419710000		16	11	11	27.9	20.6	20.6	92.093	0	55.265	1805700000	40	44042000	7561300	7153400	7168300	7522700	8063100	6573500	F1RZ02	F1RZ02	F1RZ02_PIG Uncharacterized protein OS=Sus scrofa GN=AP2A2 PE=1 SV=2
86325000	80483000	72055000	80362000	68483000	74471000		7	7	7	8.7	8.7	8.7	125.34	0	8.1553	378100000	20	7001800	1826000	1346900	874600	1194000	933950	826330	F1RZ13	F1RZ13	F1RZ13_PIG Uncharacterized protein OS=Sus scrofa GN=ANKS1A PE=1 SV=2
721610000	954410000	1437700000	745320000	1483500000	982920000		3	3	3	19.5	19.5	19.5	17.394	0	22.998	5013600000	30	835590000	121630000	141440000	143740000	129990000	197740000	101050000	F1RZ16	F1RZ16	F1RZ16_PIG U1 small nuclear ribonucleoprotein C OS=Sus scrofa GN=SNRPC PE=1 SV=1
0	0	0	0	8741600	0		1	1	1	3.8	3.8	3.8	26.056	0.0077436	1.3032	21282000	1	1934700	508270	321300	0	469360	635800	0	F1RZ19	F1RZ19	F1RZ19_PIG Protein YIPF OS=Sus scrofa GN=LOC100519121 PE=3 SV=1
1299200000	1475300000	1442600000	1283300000	1511800000	1680000000		16	16	16	36.9	36.9	36.9	58.136	0	151.92	6947400000	81	239570000	44059000	42780000	33262000	39271000	42925000	37268000	F1RZ24	F1RZ24	F1RZ24_PIG Uncharacterized protein OS=Sus scrofa GN=DKC1 PE=1 SV=1
0	0	0	0	0	48479000		2	2	2	5.8	5.8	5.8	49.42	0	3.2819	145080000	3	6307600	406050	1113700	1244800	960410	1252200	1330500	K7GP41;F1RZ25;K7GR34;K7GQH2	K7GP41;F1RZ25;K7GR34;K7GQH2	K7GP41_PIG Uncharacterized protein OS=Sus scrofa GN=MPP1 PE=1 SV=1;F1RZ25_PIG Uncharacterized protein OS=Sus scrofa GN=MPP1 PE=1 SV=1;K7GR34_PIG Uncharacterized protein (Fragment) OS=Sus scrofa GN=MPP1 PE=1 SV=1;K7GQH2_PIG Uncharacterized protein (Fragment
2555300000	3211600000	4266000000	2643200000	3579500000	3932700000		8	8	8	38.8	38.8	38.8	18.932	0	106.94	16423000000	105	2052800000	312620000	384410000	330790000	301850000	368290000	354870000	F1RZ28	F1RZ28	F1RZ28_PIG Uncharacterized protein OS=Sus scrofa GN=RPS10 PE=1 SV=1
190660000	270820000	342360000	202260000	308290000	332760000		7	7	7	40.2	40.2	40.2	33.165	0	59.036	1330400000	24	83151000	12623000	13402000	13472000	21754000	13600000	8300000	K7GMT3;F1RZ41;K7GRH5	K7GMT3;F1RZ41;K7GRH5	K7GMT3_PIG Uncharacterized protein OS=Sus scrofa GN=BRCC3 PE=1 SV=1;F1RZ41_PIG Uncharacterized protein OS=Sus scrofa GN=BRCC3 PE=1 SV=2;K7GRH5_PIG Uncharacterized protein OS=Sus scrofa GN=BRCC3 PE=4 SV=1
0	0	0	0	0	3200900		1	1	1	1.8	1.8	1.8	62.778	0.00023849	2.4613	29220000	4	1043600	288320	109870	77853	386450	108910	72161	O77666;F1RZ52	O77666;F1RZ52	TRI26_PIG Tripartite motif-containing protein 26 OS=Sus scrofa GN=TRIM26 PE=3 SV=2;F1RZ52_PIG Tripartite motif-containing protein 26 OS=Sus scrofa GN=TRIM26 PE=1 SV=1
0	21271000	0	0	19647000	0		2	2	2	2.3	2.3	2.3	79.366	0.0018223	1.9278	48595000	3	1313400	0	473030	260020	0	415180	165140	F1RZ70	F1RZ70	F1RZ70_PIG Uncharacterized protein OS=Sus scrofa GN=SEC14L1 PE=1 SV=2
4250900000	4123300000	4266200000	3880000000	3924000000	4259800000		25	25	25	55.4	55.4	55.4	65.242	0	288.96	20423000000	208	498120000	107110000	81675000	75308000	98423000	73702000	61901000	F1RZ71	F1RZ71	F1RZ71_PIG Uncharacterized protein OS=Sus scrofa GN=SEPT9 PE=1 SV=2
0	0	0	21035000	0	0		1	1	1	2.6	2.6	2.6	97.504	0.0091392	1.196	94146000	1	2769000	738060	708270	764410	558280	0	0	F1RZ82	F1RZ82	F1RZ82_PIG Uncharacterized protein OS=Sus scrofa GN=GAA PE=1 SV=2
65672000	0	0	56323000	106110000	0		3	3	3	37.3	37.3	37.3	16.8	0	29.569	295100000	8	32789000	7991300	3260600	3552500	4674200	9739500	3570800	F1RZA0	F1RZA0	F1RZA0_PIG Uncharacterized protein OS=Sus scrofa GN=TXNL4A PE=1 SV=1
319560000	202690000	270510000	328750000	225300000	173260000		9	9	9	34.6	34.6	34.6	35.426	0	37.669	1362900000	30	90862000	29267000	9692700	9291500	29135000	8897500	4578600	F1RZA1	F1RZA1	F1RZA1_PIG Uncharacterized protein OS=Sus scrofa GN=LOC100157017 PE=1 SV=2
0	0	0	0	0	0		1	1	1	1.1	1.1	1.1	169.16	0	6.301	0	1	0	0	0	0	0	0	0	F1RZA4	F1RZA4	F1RZA4_PIG Uncharacterized protein OS=Sus scrofa PE=1 SV=2
99482000	81795000	70045000	132560000	97702000	108600000		6	6	6	2.3	2.3	2.3	369.32	0	8.9773	476300000	7	2660900	590490	478990	256800	482260	427610	424720	F1RZA6;I3LFU3	F1RZA6	F1RZA6_PIG Uncharacterized protein OS=Sus scrofa GN=RNF213 PE=1 SV=1
142680000	167770000	188770000	124280000	165380000	190120000		9	9	9	22.1	22.1	22.1	58.861	0	32.157	797070000	30	22141000	5389500	3258200	3021600	4294200	3417500	2759700	F1RZB0	F1RZB0	F1RZB0_PIG Uncharacterized protein OS=Sus scrofa GN=BAIAP2 PE=1 SV=2
0	0	15098000	0	0	0		1	1	1	5.1	5.1	5.1	37.361	0.0039788	1.5653	10464000	1	653990	0	0	653990	0	0	0	F1RZB4	F1RZB4	F1RZB4_PIG Uncharacterized protein OS=Sus scrofa GN=RBFA PE=4 SV=2
0	107980000	0	0	0	64118000		5	5	5	13.1	13.1	13.1	75.531	0	8.3455	317170000	13	8346600	1017000	2398600	1810000	1286800	853930	980130	F1RZB7	F1RZB7	F1RZB7_PIG Uncharacterized protein OS=Sus scrofa GN=LEO1 PE=1 SV=1
52278000	23116000	22215000	64599000	22482000	14877000		5	4	4	3.5	2.7	2.7	203.34	0	13.051	170120000	9	1772100	495720	251300	191820	521530	231070	80626	F1RZC1	F1RZC1	F1RZC1_PIG Uncharacterized protein OS=Sus scrofa GN=MYO5C PE=3 SV=1
0	0	0	0	0	14889000		1	1	1	5	5	5	25.629	0.0024714	1.7901	25119000	0	1674600	0	532940	0	0	515150	626540	F1RZD0	F1RZD0	F1RZD0_PIG Uncharacterized protein OS=Sus scrofa GN=FKBP7 PE=4 SV=1
173280000	119460000	157610000	131090000	130250000	147750000		9	9	8	5.9	5.9	5.1	220.54	0	19.192	689060000	29	6890600	1410700	1090900	955460	1291300	1116400	1025800	F1RZD2;F1RPQ8;I3LSE0	F1RZD2	F1RZD2_PIG Uncharacterized protein OS=Sus scrofa GN=MYO5A PE=1 SV=2
0	0	0	0	0	44831000		1	1	1	11	11	11	19.61	0	3.7919	225700000	9	56425000	11399000	10540000	7542200	7529300	12340000	7074600	F1RZD9	F1RZD9	F1RZD9_PIG Uncharacterized protein OS=Sus scrofa GN=RSL24D1 PE=3 SV=1
0	64643000	0	60805000	0	77301000		2	2	2	12.8	12.8	12.8	34.36	0	5.5627	277120000	5	19794000	5308900	3351000	2250200	3932600	1185700	3765800	F1RZE0	F1RZE0	F1RZE0_PIG Uncharacterized protein OS=Sus scrofa GN=PRKRA PE=1 SV=1
157260000	194480000	192940000	208000000	154070000	191920000		4	4	4	11.9	11.9	11.9	66.389	0	15.436	875750000	18	26538000	5035500	5099300	3417900	3858100	4550700	4576500	F1RZH3;K7GKL8;O77633	F1RZH3;K7GKL8	F1RZH3_PIG Disintegrin and metalloproteinase domain-containing protein 10 OS=Sus scrofa GN=ADAM10 PE=1 SV=2;K7GKL8_PIG Disintegrin and metalloproteinase domain-containing protein 10 (Fragment) OS=Sus scrofa GN=ADAM10 PE=1 SV=1
637250000	2320300000	1554800000	1269700000	1488200000	1721100000		2	2	2	13.7	13.7	13.7	14.288	0	146.86	7055600000	39	1007900000	72527000	263810000	165300000	155410000	189910000	161000000	F1RZH4	F1RZH4	F1RZH4_PIG Uncharacterized protein OS=Sus scrofa PE=1 SV=1
0	0	0	0	0	0		1	1	1	5.5	5.5	5.5	40.93	0.0083458	1.2557	0	2	0	0	0	0	0	0	0	F1RZH8	F1RZH8	F1RZH8_PIG Uncharacterized protein OS=Sus scrofa GN=LNPK PE=1 SV=2
39479000	55858000	89463000	0	57556000	71976000		5	5	5	16.6	16.6	16.6	51.418	0	14.94	263390000	8	10130000	1351500	2390900	1281100	948950	1986000	2171800	K7GPB8;F1RZK5	K7GPB8;F1RZK5	K7GPB8_PIG Uncharacterized protein OS=Sus scrofa GN=NT5DC1 PE=1 SV=1;F1RZK5_PIG Uncharacterized protein OS=Sus scrofa GN=NT5DC1 PE=1 SV=1
748220000	1262700000	1350300000	664520000	1219400000	1326500000		13	13	9	30.7	30.7	24.9	61.54	0	107.68	5208300000	63	226450000	35486000	44941000	39388000	26250000	46775000	33607000	F1RZK8	F1RZK8	F1RZK8_PIG Histone deacetylase OS=Sus scrofa GN=HDAC2 PE=1 SV=2
30845000	0	0	0	0	0		2	2	2	9.8	9.8	9.8	34.733	0	2.9468	124400000	5	7317500	1814400	914020	1223600	954160	1327600	1083700	F1RZL1	F1RZL1	F1RZL1_PIG Uncharacterized protein OS=Sus scrofa GN=PLEKHA2 PE=4 SV=2
64529000	0	0	0	33619000	0		4	4	4	9.9	9.9	9.9	90.511	0	6.3107	142220000	2	3742600	1205300	62559	748810	623760	1102100	0	F1RZL4	F1RZL4	F1RZL4_PIG Uncharacterized protein OS=Sus scrofa GN=ADAM9 PE=1 SV=1
133530000	0	94570000	131850000	109700000	0		2	2	2	39.2	39.2	39.2	17.583	0	42.928	553720000	9	79103000	19961000	9788000	14154000	12677000	14750000	7773000	F1RZN9;P28220	F1RZN9;P28220	F1RZN9_PIG Uncharacterized protein OS=Sus scrofa PE=4 SV=2;SRBS2_PIG Sorbin and SH3 domain-containing protein 2 OS=Sus scrofa GN=SORBS2 PE=1 SV=2
231310000	374970000	411520000	204500000	330690000	524790000		15	15	15	26	26	26	119.94	0	38.101	1589500000	41	33115000	2761800	6807700	4658800	4745300	6897200	7244000	F1RZP9	F1RZP9	F1RZP9_PIG Uncharacterized protein OS=Sus scrofa GN=MICAL1 PE=1 SV=2
190110000	161020000	156500000	202680000	139920000	149040000		4	4	4	13.6	13.6	13.6	53.353	0	13.015	792570000	15	37742000	6918000	7063000	7561300	5967300	5475900	4756200	F1RZQ3	F1RZQ3	F1RZQ3_PIG Uncharacterized protein OS=Sus scrofa GN=UFSP2 PE=1 SV=2
339830000	310210000	334260000	325810000	375300000	434600000		10	4	3	40.9	14.8	11.1	33.026	0	12.163	1730300000	34	86517000	18925000	12157000	10230000	21541000	12354000	11310000	F1RZQ6;F1RRA6	F1RZQ6	F1RZQ6_PIG Uncharacterized protein OS=Sus scrofa GN=SLC25A4 PE=1 SV=1
0	105760000	0	0	0	0		4	4	4	17.1	17.1	17.1	57.763	0	22.728	378870000	7	13531000	2626000	3044100	1189100	3401400	1759400	1511200	F1RZQ8	F1RZQ8	F1RZQ8_PIG Uncharacterized protein OS=Sus scrofa GN=LEMD2 PE=1 SV=2
302130000	499210000	450410000	320910000	496560000	420550000		19	19	19	10.9	10.9	10.9	303.8	0	74.073	2012000000	59	14794000	2462200	2902700	2070100	2798100	2977000	1583900	F1RZR0	F1RZR0	F1RZR0_PIG Uncharacterized protein OS=Sus scrofa GN=ITPR3 PE=4 SV=1
138710000	143440000	153270000	155130000	122820000	149280000		2	2	2	23.2	23.2	23.2	18.922	0	18.451	696550000	13	116090000	23075000	20654000	14443000	24397000	17681000	15841000	F1RZR6	F1RZR6	F1RZR6_PIG Uncharacterized protein OS=Sus scrofa GN=CUTA PE=1 SV=1
76230000	90433000	98127000	85692000	109190000	104300000		5	5	5	14.3	14.3	14.3	40.545	0	5.9611	452160000	16	18840000	4046000	3108500	2611200	2707800	3764400	2602000	F1RZS1	F1RZS1	F1RZS1_PIG Uncharacterized protein OS=Sus scrofa GN=TMLHE PE=1 SV=2
64677000	0	0	46500000	27796000	0		2	2	2	5.2	5.2	5.2	49.491	0.0018215	1.921	150770000	9	13707000	5540600	0	0	4107100	2499200	1559800	F1RZT0	F1RZT0	F1RZT0_PIG Uncharacterized protein OS=Sus scrofa GN=TAPBP PE=1 SV=2
681470000	810350000	866830000	745920000	796280000	836360000		6	6	6	45.7	45.7	45.7	14.597	0	23.264	4164200000	33	520520000	98107000	85072000	82290000	97375000	87105000	70575000	F1RZT2	F1RZT2	F1RZT2_PIG Uncharacterized protein OS=Sus scrofa GN=PFDN6 PE=1 SV=1
152640000	68805000	0	98041000	111290000	0		5	5	5	18	18	18	68.158	0	17.362	415670000	12	16627000	5821900	1990000	1214000	2750900	4713200	136890	F1RZT3	F1RZT3	F1RZT3_PIG Uncharacterized protein OS=Sus scrofa GN=WDR46 PE=4 SV=2
260840000	289280000	299020000	258350000	280050000	332240000		15	15	15	11.6	11.6	11.6	211.52	0	67.933	1413600000	45	19364000	5221400	3086800	3679500	3260900	2229700	1885500	F1RZU3;K7GSX0;K7GSV6	F1RZU3;K7GSX0	F1RZU3_PIG Uncharacterized protein OS=Sus scrofa GN=HCFC1 PE=1 SV=2;K7GSX0_PIG Uncharacterized protein OS=Sus scrofa GN=HCFC1 PE=1 SV=1
920320000	759610000	730750000	969550000	804280000	694590000		9	9	9	61.7	61.7	61.7	26.434	0	151.85	4050800000	63	270050000	71889000	38786000	30929000	63621000	37624000	27205000	F1RZU5;K7GKW7;K7GM22;K7GKC7;K7GRT4;K7GSK7;K7GMG1;K7GN24;K7GME0;K7GPZ8;K7GPH1	F1RZU5;K7GKW7;K7GM22;K7GKC7;K7GRT4;K7GSK7;K7GMG1	F1RZU5_PIG Uncharacterized protein OS=Sus scrofa GN=NAA10 PE=1 SV=1;K7GKW7_PIG Uncharacterized protein OS=Sus scrofa GN=NAA10 PE=1 SV=1;K7GM22_PIG Uncharacterized protein OS=Sus scrofa GN=NAA10 PE=1 SV=1;K7GKC7_PIG Uncharacterized protein OS=Sus scrofa GN=
1655800000	1627800000	1424900000	2105500000	1612600000	1579300000		80	78	78	16.2	15.8	15.8	842.75	0	290.88	8361800000	179	20296000	5118600	2836200	1975000	4908300	2945300	2512300	F1RZU8	F1RZU8	F1RZU8_PIG Uncharacterized protein OS=Sus scrofa GN=DST PE=1 SV=2
0	0	0	0	51840000	0		4	4	4	5.1	5.1	5.1	119.46	0	5.2643	165270000	5	2849500	171350	485000	452220	419430	715090	606370	F1RZV0	F1RZV0	F1RZV0_PIG Uncharacterized protein OS=Sus scrofa GN=ZNF451 PE=4 SV=1
253890000	287010000	254610000	197760000	216630000	208360000		8	8	8	55.7	55.7	55.7	23.644	0	156.26	1126000000	27	80432000	8469600	18933000	12021000	9656700	21923000	9427700	F1RZV1	F1RZV1	F1RZV1_PIG Uncharacterized protein OS=Sus scrofa GN=BAG2 PE=1 SV=1
196560000	106310000	93458000	199880000	131980000	115110000		5	5	5	27.8	27.8	27.8	26.727	0	13.339	713560000	15	47571000	9784400	7970200	4845200	10983000	10296000	3692400	F1RZV2	F1RZV2	F1RZV2_PIG Uncharacterized protein OS=Sus scrofa GN=RAB23 PE=1 SV=1
105190000	163190000	150030000	103240000	151720000	191730000		8	8	8	25.7	25.7	25.7	58.517	0	20.898	675390000	24	24121000	4339500	2692200	4240000	3372400	4941700	4535100	F1RZV4;I3LTZ4	F1RZV4	F1RZV4_PIG DNA primase large subunit OS=Sus scrofa GN=PRIM2 PE=3 SV=2
167450000	206040000	206470000	153050000	182370000	222690000		9	9	9	28.9	28.9	28.9	72.935	0	34.657	890900000	35	27841000	3854400	5655300	4495100	4588600	4570300	4677200	F1RZV7	F1RZV7	F1RZV7_PIG Uncharacterized protein OS=Sus scrofa GN=GCLC PE=1 SV=1
102710000	113820000	127060000	125600000	116320000	146180000		4	4	4	25.5	25.5	25.5	28.441	0	6.1928	576030000	17	48003000	7902500	8518900	7986800	8095700	7621000	7877600	F1RZX9;I3LRP7	F1RZX9;I3LRP7	F1RZX9_PIG Uncharacterized protein OS=Sus scrofa GN=HDHD2 PE=1 SV=1;I3LRP7_PIG Uncharacterized protein OS=Sus scrofa GN=LOC100626941 PE=4 SV=1
57313000	49159000	0	39822000	47255000	0		2	2	2	54.9	54.9	54.9	8.9687	0	24.462	228170000	9	57043000	13099000	10877000	4519400	8197600	10166000	10183000	F1RZY2	F1RZY2	F1RZY2_PIG Uncharacterized protein OS=Sus scrofa GN=IER3IP1 PE=1 SV=2
0	90705000	102780000	0	128400000	111580000		4	4	4	21.7	21.7	21.7	21.084	0	30.343	397290000	22	66216000	6458700	13052000	11801000	6388500	18404000	10111000	F1RZY6	F1RZY6	F1RZY6_PIG Uncharacterized protein OS=Sus scrofa GN=CHMP6 PE=1 SV=1
0	0	0	23158000	0	0		1	1	1	1.2	1.2	1.2	116.06	0.0054597	1.4457	37455000	1	796920	352310	0	0	444620	0	0	F1RZY7	F1RZY7	F1RZY7_PIG Uncharacterized protein OS=Sus scrofa GN=RPTOR PE=1 SV=2
730870000	454210000	430890000	716940000	471270000	460460000		20	20	20	20.9	20.9	20.9	132.51	0	61.69	2707700000	86	41026000	9710300	6126500	4496800	9229100	7045100	4417800	F1RZZ1	F1RZZ1	F1RZZ1_PIG Uncharacterized protein OS=Sus scrofa GN=TBCD PE=1 SV=2
42342000	62070000	55356000	0	83061000	59323000		3	3	3	15.9	15.9	15.9	34.111	0	5.8281	261070000	7	23734000	2188500	5804800	3462800	2481600	7295200	2501200	F1RZZ3	F1RZZ3	F1RZZ3_PIG Uncharacterized protein OS=Sus scrofa GN=FN3KRP PE=1 SV=1
131960000	226350000	208060000	194250000	190050000	221210000		5	5	5	23.5	23.5	23.5	31.685	0	30.251	936340000	35	52019000	9610800	9412500	8017500	9975100	7706400	7296900	F1S001	F1S001	F1S001_PIG Uncharacterized protein OS=Sus scrofa GN=MRPS2 PE=1 SV=1
0	0	117440000	0	0	0		5	5	5	31	31	31	20.66	0	5.6131	306110000	1	27828000	6342800	2401300	7399600	3381100	5353100	2950400	F1S010	F1S010	F1S010_PIG Uncharacterized protein OS=Sus scrofa GN=C17orf62 PE=1 SV=1
170760000	0	0	182030000	122070000	0		4	4	4	4.2	4.2	4.2	167.04	0	6.1417	446730000	7	5515200	900470	89170	37627	4254500	197670	35720	F1S018	F1S018	F1S018_PIG Uncharacterized protein OS=Sus scrofa GN=CAMSAP1 PE=4 SV=2
0	0	0	0	0	32121000		2	2	2	6.8	6.8	6.8	56.46	0	2.7024	60355000	4	3176600	948080	0	0	1161400	0	1067200	F1S022;F1S021	F1S022;F1S021	F1S022_PIG Uncharacterized protein OS=Sus scrofa GN=LOC100737434 PE=4 SV=2;F1S021_PIG Uncharacterized protein OS=Sus scrofa GN=COL5A1 PE=1 SV=2
25853000	0	0	22823000	5138800	0		1	1	1	13.8	13.8	13.8	16.32	0.00046762	2.2336	53903000	4	8983800	4375300	0	0	3347900	706950	553670	F1S026	F1S026	F1S026_PIG Uncharacterized protein OS=Sus scrofa PE=4 SV=2
0	0	0	0	0	11429000		2	2	2	15.4	15.4	15.4	13.329	0	5.9088	141320000	3	17665000	3358900	0	4593000	3606100	5205100	901780	F1S031	F1S031	F1S031_PIG NADH dehydrogenase [ubiquinone] iron-sulfur protein 6, mitochondrial OS=Sus scrofa GN=NDUFS6 PE=1 SV=1
273790000	0	235930000	274290000	142220000	219950000		4	4	4	20.7	20.7	20.7	36.526	0	12.259	1003200000	18	62700000	23079000	1538600	8375700	17897000	6192500	5617200	F1S034;I3L6N6	F1S034	F1S034_PIG Uncharacterized protein OS=Sus scrofa GN=WDR5 PE=1 SV=1
0	0	0	0	0	0		1	1	1	1.9	1.9	1.9	69.622	0.0046235	1.5304	0	1	0	0	0	0	0	0	0	F1S050	F1S050	F1S050_PIG Uncharacterized protein OS=Sus scrofa GN=LOC100154227 PE=1 SV=2
158050000	48498000	25885000	169370000	61640000	38560000		5	5	5	14.6	14.6	14.6	41.453	0	5.7163	443180000	17	22159000	8457100	2153400	903040	7283700	2182500	1179300	F1S052	F1S052	F1S052_PIG Uncharacterized protein OS=Sus scrofa GN=LOC102161684 PE=4 SV=2
433730000	591040000	521150000	437680000	591440000	512960000		17	17	14	22.1	22.1	18.7	127.28	0	58.282	2492900000	65	42981000	7494100	7696100	6389800	7041200	8535500	5824700	F1S057	F1S057	F1S057_PIG Uncharacterized protein OS=Sus scrofa GN=MYO1E PE=3 SV=2
637210000	626270000	617980000	655160000	673250000	760820000		9	9	9	37	37	37	27.584	0	54.175	3258500000	47	191680000	43216000	26926000	19320000	41715000	36577000	23925000	F1S062	F1S062	F1S062_PIG Uncharacterized protein OS=Sus scrofa GN=OLA1 PE=1 SV=2
0	0	0	0	0	19292000		1	1	1	1.7	1.7	1.7	72.236	0.00023838	2.4596	58020000	5	2000700	299980	303060	488940	0	488780	419910	F1S066	F1S066	F1S066_PIG Uncharacterized protein OS=Sus scrofa PE=4 SV=2
0	0	0	0	0	13180000		1	1	1	4.3	4.3	4.3	49.252	0.00023552	2.315	136320000	2	5243000	1965200	614250	412810	1313400	617340	319990	F1S069	F1S069	F1S069_PIG Uncharacterized protein OS=Sus scrofa GN=PDK1 PE=1 SV=2
59580000000	68645000000	78982000000	54777000000	67234000000	68296000000		34	34	34	74.6	74.6	74.6	38.579	0	323.31	333480000000	1275	14499000000	2916200000	2477100000	2231600000	2530300000	2422900000	1920900000	F1S073;P19620	F1S073;P19620	F1S073_PIG Annexin OS=Sus scrofa GN=ANXA2 PE=1 SV=2;ANXA2_PIG Annexin A2 OS=Sus scrofa GN=ANXA2 PE=1 SV=4
262580000	315010000	309920000	259700000	341050000	372140000		7	7	7	32.3	32.3	32.3	39.737	0	123.45	1544800000	30	96550000	25736000	22355000	11425000	16534000	10252000	10249000	F1S078	F1S078	F1S078_PIG Uncharacterized protein OS=Sus scrofa PE=1 SV=2
415740000	569250000	536710000	482850000	608660000	401770000		11	11	11	30.2	30.2	30.2	56.456	0	59.886	2452100000	32	87575000	15663000	16977000	12367000	17956000	17307000	7306900	K7GT68;F1S081;I3LEE5	K7GT68;F1S081;I3LEE5	K7GT68_PIG Uncharacterized protein (Fragment) OS=Sus scrofa GN=ITGA6 PE=1 SV=1;F1S081_PIG Uncharacterized protein OS=Sus scrofa GN=ITGA6 PE=1 SV=2;I3LEE5_PIG Uncharacterized protein OS=Sus scrofa GN=ITGA6 PE=1 SV=1
383950000	482500000	513440000	371500000	468380000	424420000		8	8	8	35.8	35.8	35.8	49.327	0	68.885	2116300000	31	132270000	27526000	19205000	22113000	22629000	23047000	17747000	F1S084	F1S084	F1S084_PIG Uncharacterized protein OS=Sus scrofa GN=HAT1 PE=1 SV=2
16883000	0	0	0	0	0		1	1	1	4.7	4.7	4.7	37.49	0.008137	1.2625	16883000	0	1688300	1688300	0	0	0	0	0	F1S085	F1S085	F1S085_PIG Methionine aminopeptidase 1 OS=Sus scrofa GN=METAP1D PE=3 SV=2
1142400000	1439800000	1507100000	1138800000	1475600000	1328500000		11	11	11	36.9	36.9	36.9	68.479	0	265.39	6389000000	89	319450000	55969000	55425000	52035000	50539000	63789000	41694000	F1S087	F1S087	F1S087_PIG Uncharacterized protein OS=Sus scrofa GN=DYNC1I2 PE=1 SV=2
46932000	10656000	15780000	38119000	10921000	12097000		2	1	1	11.2	6.1	6.1	22.812	0	4.1747	116910000	11	10628000	4195100	791990	983750	3116700	788250	751990	F1S091	F1S091	F1S091_PIG Uncharacterized protein OS=Sus scrofa GN=RAB8B PE=1 SV=1
23451000	27835000	30812000	24466000	29715000	25262000		2	2	2	6.4	6.4	6.4	41.67	0	4.2505	183250000	9	9162400	1658200	1587400	1466600	1507800	1750600	1191700	F1S0A1	F1S0A1	F1S0A1_PIG Uncharacterized protein OS=Sus scrofa GN=CSNK1G1 PE=1 SV=2
4016200000	2683500000	2301000000	3768200000	2711000000	2246900000		8	8	4	49.4	49.4	25.6	19.358	0	163.49	14877000000	92	1487700000	371930000	194280000	143950000	323720000	326820000	127010000	F1S0A2	F1S0A2	F1S0A2_PIG Peptidyl-prolyl cis-trans isomerase OS=Sus scrofa PE=1 SV=1
458950000	557910000	722270000	424710000	569430000	454640000		11	10	10	29.2	27.1	27.1	54.041	0	78.168	2662500000	43	115760000	30020000	14972000	16004000	28207000	17083000	9473200	F1S0A3;I3LJ78	F1S0A3;I3LJ78	F1S0A3_PIG Uncharacterized protein OS=Sus scrofa GN=SNX1 PE=1 SV=1;I3LJ78_PIG Uncharacterized protein OS=Sus scrofa GN=LOC100626433 PE=4 SV=1
59723000	89110000	76027000	71306000	81540000	78934000		4	4	4	9.8	9.8	9.8	62.766	0	8.3106	359640000	14	12844000	1537100	2765800	1779100	2219700	2643400	1899100	F1S0A8	F1S0A8	F1S0A8_PIG Uncharacterized protein OS=Sus scrofa GN=TRIP4 PE=4 SV=2
1546200000	2273300000	2429400000	1568000000	2247000000	2310100000		9	9	9	63.6	63.6	63.6	25.079	0	112.53	9876700000	83	897880000	125700000	163730000	151020000	151560000	166340000	139540000	F1S0B9;F1S3A3	F1S0B9	F1S0B9_PIG Uncharacterized protein OS=Sus scrofa GN=EIF4E PE=1 SV=1
1958000000	2638800000	3099400000	1967200000	2546300000	2860800000		17	17	17	60.6	60.6	60.6	43.243	0	193.75	11771000000	93	490470000	76786000	78406000	96465000	73050000	86379000	79379000	F1S0C0	F1S0C0	F1S0C0_PIG Methionine aminopeptidase 1 OS=Sus scrofa GN=METAP1 PE=1 SV=1
600000000	864090000	1076500000	608230000	844690000	973250000		8	8	8	29.4	29.4	29.4	39.689	0	116.66	3895200000	62	205010000	33062000	34055000	39398000	26531000	39231000	32734000	F1S0C1	F1S0C1	F1S0C1_PIG S-(hydroxymethyl)glutathione dehydrogenase OS=Sus scrofa GN=ADH5 PE=1 SV=1
0	0	0	0	0	189420000		4	4	4	6.9	6.9	6.9	97.657	0	3.7108	588910000	8	13696000	1413300	3647100	1036100	1463900	3354500	2780700	F1S0D4	F1S0D4	F1S0D4_PIG Uncharacterized protein OS=Sus scrofa GN=RAB3GAP1 PE=1 SV=2
128050000	75251000	71361000	117670000	79674000	74227000		5	5	5	24.1	24.1	24.1	53.802	0	84.559	473460000	25	26303000	5941400	4592100	3036800	5982000	4367800	2383300	F1S0D8	F1S0D8	F1S0D8_PIG Uncharacterized protein OS=Sus scrofa GN=UBXN4 PE=1 SV=1
2977800000	2839000000	3143900000	2785500000	2695100000	2911500000		22	22	22	54.9	54.9	54.9	57.143	0	106.78	14328000000	163	387240000	85162000	56975000	59301000	77320000	59903000	48579000	F1S0D9	F1S0D9	F1S0D9_PIG Uncharacterized protein OS=Sus scrofa GN=DARS PE=1 SV=1
0	0	0	0	0	107600000		2	2	2	9	9	9	47.304	0	5.5834	426890000	5	28459000	4459700	4311300	4814600	5292200	5053500	4528200	F1S0E1	F1S0E1	F1S0E1_PIG Uncharacterized protein OS=Sus scrofa GN=PM20D2 PE=1 SV=1
50258000	66605000	59412000	40676000	61040000	81973000		5	5	5	13.3	13.3	13.3	54.676	0	14.079	285050000	13	9501700	1517300	2229700	2009900	1216400	1611600	916860	F1S0G2	F1S0G2	F1S0G2_PIG Uncharacterized protein OS=Sus scrofa GN=LOC100519344 PE=1 SV=1
0	0	0	0	0	28894000		2	2	2	8.3	8.3	8.3	50.432	0	8.0864	103890000	4	4328600	896440	912450	196790	860520	702500	759950	F1S0H7	F1S0H7	F1S0H7_PIG Origin recognition complex subunit 4 OS=Sus scrofa GN=ORC4 PE=3 SV=1
47883000000	49034000000	45995000000	43221000000	47423000000	44474000000		41	41	24	87.6	87.6	66.1	44.213	0	323.31	230450000000	844	7681600000	1322800000	1454400000	1213900000	1263900000	1390800000	1035800000	F1S0J8;CON__P19001;CON__P19012;CON__ENSEMBL:ENSP00000377550;CON__P08730-1;CON__P13646-1;F1S0K1;F1S0K2	F1S0J8	F1S0J8_PIG Uncharacterized protein OS=Sus scrofa GN=KRT19 PE=1 SV=1
229960000	286250000	276610000	241520000	252250000	262890000		8	8	8	28.8	28.8	28.8	50.938	0	27.836	1273900000	31	67045000	14503000	15277000	9130200	9500700	10014000	8620500	F1S0L4	F1S0L4	F1S0L4_PIG Uncharacterized protein OS=Sus scrofa GN=P3H4 PE=4 SV=1
47199000	0	0	45557000	0	0		1	1	1	12	12	12	21.213	0.00023776	2.4355	105160000	9	9560300	4239500	709310	308540	3783500	519530	0	F1S0L5	F1S0L5	F1S0L5_PIG Syndecan OS=Sus scrofa GN=SDC2 PE=1 SV=2
76795000	0	28245000	45821000	34305000	0		2	2	2	8.8	8.8	8.8	31.244	0.00069252	2.0634	185880000	4	14299000	5138000	989690	1196600	4325500	2068400	580260	F1S0L6;I3LI92	F1S0L6;I3LI92	F1S0L6_PIG Uncharacterized protein OS=Sus scrofa PE=4 SV=2;I3LI92_PIG Uncharacterized protein OS=Sus scrofa PE=4 SV=1
383760000	302240000	262090000	366190000	360220000	322960000		8	8	8	19.1	19.1	19.1	63.966	0	59.642	1646000000	33	74816000	19921000	10645000	7938400	13355000	14832000	8124700	F1S0L8	F1S0L8	F1S0L8_PIG Uncharacterized protein OS=Sus scrofa GN=MTDH PE=1 SV=2
72775000	56837000	46577000	67727000	59849000	0		3	3	3	20.2	20.2	20.2	35.378	0	22.174	268130000	11	11658000	4194000	1468400	1004100	3502100	1489100	0	F1S0M1;I3LF95	F1S0M1;I3LF95	F1S0M1_PIG Uncharacterized protein OS=Sus scrofa GN=ERICH5 PE=4 SV=1;I3LF95_PIG Uncharacterized protein OS=Sus scrofa GN=ERICH5 PE=4 SV=1
588680000	327940000	200850000	669690000	388820000	275790000		5	5	5	48.2	48.2	48.2	14.369	0	70.499	2088200000	24	261020000	76594000	29577000	20645000	76887000	37752000	19566000	F1S0M2	F1S0M2	F1S0M2_PIG Uncharacterized protein OS=Sus scrofa GN=RIDA PE=1 SV=1
249890000	328580000	328410000	224630000	299070000	318170000		11	11	11	18.8	18.8	18.8	96.254	0	24.414	1411200000	31	36184000	6119100	6481600	4068400	7660400	7363000	4491500	F1S0M3;I3LQY4;I3L7T0	F1S0M3;I3LQY4	F1S0M3_PIG Uncharacterized protein OS=Sus scrofa PE=4 SV=2;I3LQY4_PIG Uncharacterized protein OS=Sus scrofa PE=4 SV=1
1122300000	1058100000	1412200000	888290000	1100900000	1455700000		10	10	10	45	45	45	34.189	0	39.931	5638500000	57	296760000	57585000	48576000	48280000	48134000	49212000	44973000	F1S0M9	F1S0M9	F1S0M9_PIG Uncharacterized protein OS=Sus scrofa PE=1 SV=2
1515200000	1837500000	1997800000	1541400000	1625500000	1797100000		15	15	15	32.3	32.3	32.3	57.557	0	74.624	8340400000	93	269050000	46813000	49360000	45805000	39689000	47779000	39601000	F1S0N2	F1S0N2	F1S0N2_PIG Uncharacterized protein OS=Sus scrofa PE=1 SV=2
127670000	149080000	145050000	131230000	147870000	137530000		9	9	9	30.1	30.1	30.1	43.982	0	21.348	679350000	22	32350000	6701400	8131800	5358300	4355500	5343100	2460000	F1S0N6;F1SDR3	F1S0N6	F1S0N6_PIG Uncharacterized protein OS=Sus scrofa GN=STK3 PE=4 SV=2
471660000	215070000	127850000	495130000	203550000	217250000		10	10	10	27.4	27.4	27.4	47.199	0	16.458	1450900000	20	53736000	13663000	10053000	4311400	14973000	5581400	5154100	F1S0P3	F1S0P3	F1S0P3_PIG 2,3-cyclic-nucleotide 3-phosphodiesterase OS=Sus scrofa GN=CNP PE=1 SV=1
631570000	801900000	824470000	642780000	860530000	822730000		19	19	19	50.6	50.6	50.6	56.334	0	97.658	3742400000	69	116950000	23217000	19549000	17441000	22090000	21542000	13110000	F1S0P4	F1S0P4	F1S0P4_PIG Uncharacterized protein OS=Sus scrofa GN=DNAJC7 PE=1 SV=1
0	0	0	0	0	39024000		3	3	3	12	12	12	42.869	0	6.6848	146610000	3	6664000	814860	1404100	1015100	1359600	950690	1119700	F1S0Q2	F1S0Q2	F1S0Q2_PIG Uncharacterized protein OS=Sus scrofa PE=4 SV=2
84100000	77171000	114950000	102070000	78800000	94649000		4	4	4	4.9	4.9	4.9	95.594	0	10.015	445280000	13	13097000	2622900	1847700	1969400	2910200	2063200	1683300	F1S1D6;F1S0R1	F1S1D6;F1S0R1	F1S1D6_PIG V-type proton ATPase subunit a OS=Sus scrofa GN=ATP6V0A1 PE=1 SV=2;F1S0R1_PIG V-type proton ATPase subunit a OS=Sus scrofa PE=3 SV=2
216770000	193640000	186560000	184600000	163020000	178070000		6	6	6	21.5	21.5	21.5	44.032	0	18.556	929690000	23	34433000	8286400	5637800	2871300	8548400	5137000	3951900	F1S0R4	F1S0R4	F1S0R4_PIG Uncharacterized protein OS=Sus scrofa GN=ATP6V1C1 PE=1 SV=2
1843700000	2860400000	3501700000	1987000000	2730700000	3313000000		24	24	24	43.4	43.4	43.4	89.405	0	212.06	12631000000	155	268750000	42882000	46203000	53355000	36540000	43222000	46549000	F1S0R7	F1S0R7	F1S0R7_PIG Uncharacterized protein OS=Sus scrofa GN=NSUN2 PE=1 SV=1
47536000	0	19172000	47698000	24049000	15849000		3	3	3	5.5	5.5	5.5	115.42	0	9.916	132030000	7	2491200	867270	25986	186100	670060	425000	316770	F1S0S6;I3LQH5	F1S0S6	F1S0S6_PIG Uncharacterized protein OS=Sus scrofa PE=4 SV=2
72569000	57476000	0	82329000	72351000	0		4	4	4	7.3	7.3	7.3	91.646	0	9.892	342770000	7	6232100	1826000	874000	533680	1071700	862910	1063700	F1S0S8	F1S0S8	F1S0S8_PIG Uncharacterized protein OS=Sus scrofa GN=GTF3C4 PE=1 SV=1
0	36144000	40886000	56260000	0	0		5	5	5	9.6	9.6	9.6	85.176	0	7.7432	243870000	7	5948100	716260	524660	979130	1071300	1597300	1059400	F1S0U0	F1S0U0	F1S0U0_PIG Uncharacterized protein OS=Sus scrofa GN=DDX31 PE=3 SV=2
3564400000	3476500000	3791200000	3676900000	3445600000	3414000000		5	5	5	53.3	53.3	53.3	11.912	0	46.407	17528000000	63	2191000000	469350000	337850000	319750000	447690000	344530000	271830000	F1S0V2	F1S0V2	F1S0V2_PIG Uncharacterized protein OS=Sus scrofa PE=1 SV=2
5796600000	8011900000	8942000000	5683200000	8050800000	8246600000		32	32	32	68.8	68.8	68.8	59.55	0	323.31	35658000000	256	1080600000	207550000	183810000	177430000	168850000	180500000	162410000	F1S0V3	F1S0V3	F1S0V3_PIG Annexin OS=Sus scrofa GN=ANXA6 PE=1 SV=2
40328000	0	0	0	0	0		3	3	3	16	16	16	31.713	0	3.6712	59432000	1	3962100	2688600	468880	0	804700	0	0	F1S0W2	F1S0W2	F1S0W2_PIG Uridine kinase OS=Sus scrofa GN=UCK1 PE=1 SV=2
0	0	0	0	29017000	0		2	2	2	3.9	3.9	3.9	84.721	0.0013787	2.0193	69923000	4	1942300	291530	414310	299020	0	644870	292560	F1S0W3	F1S0W3	F1S0W3_PIG Uncharacterized protein OS=Sus scrofa GN=POMT1 PE=1 SV=1
0	0	0	0	0	0		3	2	2	1.5	0.9	0.9	242.25	0	4.0183	0	2	0	0	0	0	0	0	0	F1S0W4;I3LEM8;I3LQP4	F1S0W4;I3LEM8	F1S0W4_PIG Uncharacterized protein OS=Sus scrofa GN=PRRC2B PE=1 SV=2;I3LEM8_PIG Uncharacterized protein OS=Sus scrofa PE=4 SV=1
565600000	472940000	542490000	412840000	437540000	549450000		14	14	14	13.3	13.3	13.3	210.66	0	45.975	2431900000	37	33314000	8361400	4928400	4789100	6032500	5437400	3765500	F1S0W9;K7GLU3	F1S0W9	F1S0W9_PIG Uncharacterized protein OS=Sus scrofa GN=NUP214 PE=1 SV=2
374950000	228750000	216400000	268190000	248320000	193840000		6	6	6	29.4	29.4	29.4	33.348	0	17.873	1282100000	36	85474000	19201000	14185000	11017000	16034000	16360000	8676700	F1S0X6	F1S0X6	F1S0X6_PIG Uncharacterized protein OS=Sus scrofa GN=EXOSC2 PE=1 SV=2
600350000	542520000	615580000	581340000	578530000	541750000		11	10	10	31.9	30.3	30.3	58.383	0	65.606	2802700000	72	93424000	19720000	14813000	13949000	17771000	14952000	12218000	F1S0X8	F1S0X8	F1S0X8_PIG Uncharacterized protein OS=Sus scrofa GN=FUBP3 PE=1 SV=2
0	0	0	38577000	0	0		2	2	2	15.6	15.6	15.6	18.282	0	3.2233	116110000	2	12901000	3002500	0	1936300	3867800	1700100	2394700	F1S0Y2	F1S0Y2	F1S0Y2_PIG Uncharacterized protein OS=Sus scrofa GN=NCS1 PE=4 SV=1
0	0	0	0	0	28282000		4	3	3	13.1	10.1	10.1	37.995	0	5.6381	86530000	10	5090000	515830	1083300	1111800	826000	502870	1050100	F1S0Y7	F1S0Y7	F1S0Y7_PIG Uncharacterized protein OS=Sus scrofa GN=TOR1B PE=4 SV=1
299500000	279050000	288980000	201950000	228110000	297700000		5	5	4	22	22	18.2	43.118	0	18.963	1280400000	28	71134000	14979000	12668000	10540000	12509000	9878600	10560000	F1S0Z2	F1S0Z2	F1S0Z2_PIG Uncharacterized protein OS=Sus scrofa GN=TRMT10A PE=4 SV=2
0	0	169420000	0	156700000	155410000		5	5	2	24.9	24.9	11.7	38.811	0	7.6737	906340000	6	60423000	18808000	9193500	7936500	9526700	9114400	5844500	F1S100	F1S100	F1S100_PIG Serine/threonine-protein phosphatase OS=Sus scrofa PE=1 SV=2
450180000	632780000	832820000	337910000	544810000	562480000		3	3	3	46.1	46.1	46.1	13.351	0	48.869	2712300000	44	904100000	182790000	128600000	149260000	170430000	160480000	112540000	I3LUK9;Q06AA9;F1S105;F2Z5P3	I3LUK9;Q06AA9;F1S105	I3LUK9_PIG Ubiquitin-conjugating enzyme E2 D2 OS=Sus scrofa GN=UBE2D2 PE=3 SV=1;UB2D2_PIG Ubiquitin-conjugating enzyme E2 D2 OS=Sus scrofa GN=UBE2D2 PE=2 SV=1;F1S105_PIG Uncharacterized protein OS=Sus scrofa GN=UBE2D3 PE=3 SV=2
114160000	160340000	162060000	181340000	169690000	164380000		4	4	4	37	37	37	15.308	0	17.544	777310000	21	86368000	19784000	12246000	10283000	19953000	12972000	11130000	F1S108	F1S108	F1S108_PIG Uncharacterized protein OS=Sus scrofa GN=CISD2 PE=1 SV=2
105240000	120670000	241580000	74522000	203460000	261560000		12	10	10	13.6	11.8	11.8	132.93	0	36.262	757040000	29	21630000	3039100	3651500	4541700	1068600	3929400	5399500	F1S129	F1S129	F1S129_PIG Uncharacterized protein OS=Sus scrofa GN=SEC24B PE=1 SV=2
85889000	123880000	121520000	82248000	104240000	156300000		3	3	3	13.7	13.7	13.7	35.639	0	64.351	546280000	18	42022000	7584900	6697200	6745400	7191300	5427300	8375700	F1S130	F1S130	F1S130_PIG Uncharacterized protein OS=Sus scrofa GN=MCUB PE=4 SV=1
185510000	225410000	317300000	169020000	225490000	235460000		10	10	10	43.5	43.5	43.5	33.17	0	19.931	1049900000	28	69993000	8297700	15223000	15542000	7321200	13703000	9905500	F1S131	F1S131	F1S131_PIG Uncharacterized protein OS=Sus scrofa GN=CASP6 PE=1 SV=2
0	0	14326000	0	0	0		7	4	4	2.5	1.5	1.5	426.41	0.0091587	1.2038	22334000	2	116320	0	38840	51715	0	0	25768	F1S146	F1S146	F1S146_PIG Uncharacterized protein OS=Sus scrofa GN=ANK2 PE=1 SV=2
73022000	83584000	93908000	114460000	95224000	73042000		3	3	3	7.6	7.6	7.6	66.408	0	4.0124	433230000	7	18051000	3680600	3022600	2402200	3906000	2966500	2073400	I3LNK9;F1S150	I3LNK9;F1S150	I3LNK9_PIG Uncharacterized protein OS=Sus scrofa PE=4 SV=1;F1S150_PIG Uncharacterized protein OS=Sus scrofa GN=LARP7 PE=4 SV=2
0	0	0	0	62418000	111000000		1	1	1	5.9	5.9	5.9	52.191	0	3.9467	244770000	2	13598000	765680	2748700	3423700	0	2742900	3917500	F1S154	F1S154	F1S154_PIG Uncharacterized protein OS=Sus scrofa GN=METTL14 PE=4 SV=2
392130000	442650000	556820000	376740000	482610000	500860000		10	9	9	17.9	16	16	85.161	0	48.678	2180000000	31	77858000	14428000	12345000	14900000	11762000	14032000	10390000	F1S155	F1S155	F1S155_PIG Uncharacterized protein OS=Sus scrofa PE=1 SV=2
2696400000	2867300000	3860200000	2441100000	2690700000	3523400000		4	4	4	58	58	58	14.34	0	135.22	14114000000	61	2352300000	400510000	396500000	443010000	338270000	357900000	416130000	F1S179	F1S179	F1S179_PIG Uncharacterized protein OS=Sus scrofa GN=TSTD1 PE=1 SV=2
0	0	0	0	0	96096000		4	2	2	13.3	7.6	7.6	40.912	0	11.399	458830000	5	15822000	2163700	3576000	2443000	1779000	3768500	2091700	F1S187	F1S187	F1S187_PIG Uncharacterized protein OS=Sus scrofa GN=TAF15 PE=1 SV=2
489140000	106390000	123700000	562780000	158060000	153280000		4	4	4	29.2	29.2	29.2	16.697	0	60.576	1355600000	16	135560000	49679000	11353000	12647000	31465000	17131000	13281000	F1S192	F1S192	F1S192_PIG Uncharacterized protein OS=Sus scrofa GN=PFDN2 PE=1 SV=1
95980000	85763000	122650000	74157000	92685000	135260000		4	4	4	23.4	23.4	23.4	34.447	0	16.9	464430000	15	27320000	3389200	4238300	5385900	3780700	4809400	5716100	F1S193;F1S194	F1S193;F1S194	F1S193_PIG Uncharacterized protein OS=Sus scrofa GN=NIT1 PE=1 SV=2;F1S194_PIG Uncharacterized protein OS=Sus scrofa GN=NIT1 PE=1 SV=2
56747000	79940000	93287000	74640000	79276000	0		5	5	5	13.8	13.8	13.8	50.793	0	9.6039	353200000	7	13081000	2479300	2415900	1889000	2806300	2324600	1166200	F1S197;I3LIM9	F1S197;I3LIM9	F1S197_PIG Orexin OS=Sus scrofa GN=PPOX PE=1 SV=2;I3LIM9_PIG Amine oxidase [flavin-containing] OS=Sus scrofa GN=PPOX PE=1 SV=1
724270000	1383900000	1674900000	751850000	1152900000	1312300000		10	10	10	33.7	33.7	33.7	52.486	0	67.258	5424100000	57	208620000	27661000	37060000	49309000	22291000	40887000	31412000	F1S1A8	F1S1A8	F1S1A8_PIG Uncharacterized protein OS=Sus scrofa GN=NDUFS2 PE=1 SV=1
6072700000	6902800000	6754800000	6335100000	6817400000	6602000000		75	75	72	45.3	45.3	43.2	253.06	0	323.31	31939000000	437	275340000	54286000	47937000	38053000	52310000	48709000	34042000	F1S1B5	F1S1B5	F1S1B5_PIG Uncharacterized protein OS=Sus scrofa GN=ACACA PE=1 SV=2
115880000	167470000	209850000	113220000	160740000	193420000		8	8	8	23	23	23	62.954	0	24.449	739390000	27	32147000	3194900	4880900	6352000	4828200	7255400	5636100	F1S1B7	F1S1B7	F1S1B7_PIG Uncharacterized protein OS=Sus scrofa GN=AATF PE=4 SV=2
1420600000	1006000000	960800000	1165700000	910960000	1002800000		8	8	8	54.5	54.5	54.5	27.672	0	138	5410000000	72	338130000	105450000	46151000	33066000	74862000	41039000	37556000	F1S1B9	F1S1B9	F1S1B9_PIG Uncharacterized protein OS=Sus scrofa GN=DHRS11 PE=1 SV=2
92377000	103900000	142480000	90817000	94725000	108760000		4	4	4	18.7	18.7	18.7	36.145	0	8.942	504140000	22	28008000	5874700	4893800	5639100	4460700	3388900	3750700	I3LL40;F1S1C7	I3LL40;F1S1C7	I3LL40_PIG Uncharacterized protein OS=Sus scrofa GN=LOC100626531 PE=4 SV=1;F1S1C7_PIG Uncharacterized protein OS=Sus scrofa GN=DUSP12 PE=4 SV=1
82228000	98247000	99705000	85833000	88996000	0		5	5	5	14	14	14	82.479	0	6.0627	407010000	8	14536000	3162200	3155600	2610500	1470200	3021500	1115900	F1S1D7	F1S1D7	F1S1D7_PIG Uncharacterized protein OS=Sus scrofa GN=NAGLU PE=1 SV=1
36923000	0	0	47637000	64137000	63451000		2	2	2	7.1	7.1	7.1	51.14	0	3.8212	216320000	9	14421000	2778700	1669200	1231300	2919100	3274900	2547800	F1S1E0	F1S1E0	F1S1E0_PIG Uncharacterized protein OS=Sus scrofa GN=FAM134C PE=1 SV=1
249380000	149760000	164640000	264730000	167550000	138930000		5	5	5	12.6	12.6	12.6	51.436	0	8.3629	910700000	24	39595000	7737500	6754500	5628700	6505700	7920600	5048500	F1S1E1	F1S1E1	F1S1E1_PIG Uncharacterized protein OS=Sus scrofa GN=DCAF13 PE=4 SV=1
452880000	487200000	654190000	423080000	675350000	696930000		8	8	8	4.2	4.2	4.2	172.22	0	30.155	2678900000	36	43917000	6909000	7679600	7384000	7269400	8461800	6213200	F1S1F4	F1S1F4	F1S1F4_PIG Uncharacterized protein OS=Sus scrofa GN=WNK4 PE=1 SV=2
0	0	0	0	0	10673000		1	1	1	3.8	3.8	3.8	51.759	0	3.7235	52504000	1	2386600	845870	0	264380	547780	422290	306240	Q4A1L5;F1S1F6	Q4A1L5;F1S1F6	BECN1_PIG Beclin-1 OS=Sus scrofa GN=BECN1 PE=2 SV=1;F1S1F6_PIG Beclin-1 OS=Sus scrofa GN=BECN1 PE=4 SV=1
1941300000	2592900000	2777100000	1821600000	2624100000	2972700000		18	18	18	47.3	47.3	47.3	52.449	0	154.41	11656000000	159	416270000	73544000	73596000	70953000	64144000	73575000	60458000	F1S1G0;K7GPN4	F1S1G0;K7GPN4	F1S1G0_PIG Eukaryotic translation initiation factor 3 subunit E OS=Sus scrofa GN=EIF3E PE=1 SV=2;K7GPN4_PIG Uncharacterized protein (Fragment) OS=Sus scrofa GN=EIF3E PE=1 SV=1
208990000	260160000	231110000	220790000	207790000	228870000		4	4	4	24.2	24.2	24.2	34.833	0	45.584	1096800000	21	78344000	14735000	14648000	10064000	14959000	14814000	9124200	F1S1G1	F1S1G1	F1S1G1_PIG Uncharacterized protein OS=Sus scrofa GN=EMC2 PE=1 SV=2
343520000	436800000	545240000	383770000	458040000	494330000		6	6	2	20	20	5.6	51.41	0	53.909	2093600000	39	95163000	14461000	16430000	17946000	14880000	16709000	14737000	F1S1G5	F1S1G5	F1S1G5_PIG Uncharacterized protein OS=Sus scrofa GN=LOC100153430 PE=1 SV=2
0	26501000	24799000	22775000	29927000	0		3	2	2	2.8	2.1	2.1	138.3	0.00069316	2.0822	105390000	4	1672900	121230	341630	258380	321020	398720	231900	F1S1H3	F1S1H3	F1S1H3_PIG Uncharacterized protein OS=Sus scrofa GN=DHX8 PE=4 SV=2
0	0	0	0	0	111100000		2	2	2	1.9	1.9	1.9	142.79	0.0050284	1.4667	274220000	8	4154800	519880	583310	621540	392560	975000	1062500	F1S1J7;I3L583;K7GQX6;I3LG36;I3LJV9;I3L800	F1S1J7;I3L583;K7GQX6;I3LG36;I3LJV9;I3L800	F1S1J7_PIG Uncharacterized protein OS=Sus scrofa PE=4 SV=2;I3L583_PIG Uncharacterized protein OS=Sus scrofa PE=4 SV=1;K7GQX6_PIG Uncharacterized protein (Fragment) OS=Sus scrofa PE=4 SV=1;I3LG36_PIG Uncharacterized protein OS=Sus scrofa GN=TRPS1 PE=4 SV=1;
0	0	0	0	0	5656000		2	2	2	10	10	10	28.718	0	3.0016	45269000	7	5029900	1339100	508240	438030	1751900	595830	396690	F1S1J8	F1S1J8	F1S1J8_PIG Uncharacterized protein OS=Sus scrofa GN=LOC100738842 PE=4 SV=1
2165200000	2641100000	2826200000	1897000000	2530500000	2198900000		11	11	11	46.2	46.2	46.2	37.144	0	153.02	11436000000	79	601870000	113870000	109690000	96809000	96681000	109180000	75630000	F1S1J9	F1S1J9	F1S1J9_PIG Eukaryotic translation initiation factor 3 subunit H OS=Sus scrofa GN=EIF3H PE=1 SV=2
98238000	135250000	110270000	83222000	132270000	129980000		9	9	8	19.3	19.3	17.6	71.59	0	14.802	548070000	17	21080000	1492200	3358200	3225500	5457200	4149200	3397400	F1S1K0;F1S1K1	F1S1K0;F1S1K1	F1S1K0_PIG Uncharacterized protein OS=Sus scrofa GN=RAD21 PE=1 SV=1;F1S1K1_PIG Uncharacterized protein OS=Sus scrofa GN=LOC100622441 PE=1 SV=1
352430000	446340000	489840000	361890000	385320000	471340000		5	5	5	61.9	61.9	61.9	11.041	0	21.734	1985000000	15	397010000	80072000	63217000	87861000	80261000	25149000	60449000	F1S1L1	F1S1L1	F1S1L1_PIG Uncharacterized protein OS=Sus scrofa GN=TIMM8A PE=1 SV=1
445170000	371480000	257790000	334220000	364550000	319210000		7	7	3	20.1	20.1	7.6	58.393	0	27.944	1713700000	44	74507000	17730000	13419000	9850300	13041000	13446000	7021300	F1S1L9;K7GQE7;K7GS58;I3LE23;K7GQZ8	F1S1L9;K7GQE7;K7GS58;I3LE23	F1S1L9_PIG Uncharacterized protein OS=Sus scrofa GN=CSTF2 PE=1 SV=2;K7GQE7_PIG Uncharacterized protein (Fragment) OS=Sus scrofa GN=CSTF2 PE=1 SV=1;K7GS58_PIG Uncharacterized protein OS=Sus scrofa GN=CSTF2 PE=1 SV=1;I3LE23_PIG Uncharacterized protein OS=Sus
109320000	200590000	215390000	123110000	217920000	159360000		1	1	1	18.1	18.1	18.1	10.934	0	6.9499	804380000	13	201090000	26048000	41838000	38192000	26986000	42845000	25185000	K7GKW2;K7GQV4;K7GQH7;K7GME2;K7GSC1;I3LT73;F1S1M4	K7GKW2;K7GQV4;K7GQH7;K7GME2;K7GSC1;I3LT73;F1S1M4	K7GKW2_PIG Uncharacterized protein (Fragment) OS=Sus scrofa GN=TSPAN6 PE=4 SV=1;K7GQV4_PIG Tetraspanin (Fragment) OS=Sus scrofa GN=TSPAN6 PE=3 SV=1;K7GQH7_PIG Uncharacterized protein (Fragment) OS=Sus scrofa GN=TSPAN6 PE=4 SV=1;K7GME2_PIG Tetraspanin (Frag
0	0	0	0	0	23733000		2	2	2	4.9	4.9	4.9	81.58	0	2.7589	73725000	5	2106400	193260	657390	74116	42323	711330	428020	F1S1M8	F1S1M8	F1S1M8_PIG Uncharacterized protein OS=Sus scrofa GN=DIAPH2 PE=4 SV=2
0	0	0	0	0	28315000		1	1	1	3.1	3.1	3.1	68.523	0	8.5085	162440000	3	4922300	1072600	638790	648350	523520	1497500	541620	K7GL59;F1S1P6;K7GR66	K7GL59;F1S1P6;K7GR66	K7GL59_PIG Uncharacterized protein OS=Sus scrofa GN=CHM PE=4 SV=1;F1S1P6_PIG Uncharacterized protein OS=Sus scrofa GN=CHM PE=4 SV=1;K7GR66_PIG Uncharacterized protein OS=Sus scrofa GN=CHM PE=4 SV=1
156480000	143530000	117200000	194180000	147900000	113330000		5	5	5	26.1	26.1	26.1	29.393	0	9.3758	748660000	15	49911000	14320000	6472400	3410400	15881000	6777800	3050300	K7GNC6;F1S1Q7;K7GP05;I3LLF6;I3LG52	K7GNC6;F1S1Q7;K7GP05	K7GNC6_PIG MICOS complex subunit OS=Sus scrofa GN=APOOL PE=1 SV=1;F1S1Q7_PIG MICOS complex subunit OS=Sus scrofa GN=APOOL PE=1 SV=2;K7GP05_PIG MICOS complex subunit (Fragment) OS=Sus scrofa GN=APOOL PE=1 SV=1
0	0	0	24438000	31677000	0		2	2	2	7.2	7.2	7.2	39.459	0.0039718	1.5536	93165000	2	10352000	1608700	2094300	699150	2336900	2916400	696250	F1S1R2;Q29087;I3LQL4;F1RXY6	F1S1R2;Q29087;I3LQL4;F1RXY6	F1S1R2_PIG POU domain protein OS=Sus scrofa GN=POU3F4 PE=3 SV=1;PO3F3_PIG POU domain, class 3, transcription factor 3 (Fragment) OS=Sus scrofa GN=POU3F3 PE=2 SV=1;I3LQL4_PIG POU domain protein OS=Sus scrofa GN=POU3F3 PE=3 SV=1;F1RXY6_PIG POU domain protein
0	0	0	0	0	16382000		1	1	1	13.1	13.1	13.1	11.481	0	3.2692	10341000	4	1477300	0	0	0	0	0	1477300	F1S1R4	F1S1R4	F1S1R4_PIG SH3 domain-binding glutamic acid-rich-like protein OS=Sus scrofa GN=SH3BGRL PE=1 SV=2
24832000	24038000	0	24596000	22287000	18314000		3	3	3	5	5	5	84.826	0	9.1313	97415000	9	2319400	503530	428620	92064	474570	435100	385520	F1S1S7	F1S1S7	F1S1S7_PIG Phosphodiesterase OS=Sus scrofa GN=PDE5A PE=1 SV=2
44083000	60811000	58559000	0	63976000	73405000		2	2	2	12.2	12.2	12.2	23.508	0	26.541	247190000	6	17657000	3135700	3486000	2875400	1171100	3568700	3419700	F1S1S9	F1S1S9	F1S1S9_PIG Uncharacterized protein OS=Sus scrofa GN=MAD2L1 PE=4 SV=1
178660000	210230000	0	193530000	191380000	213550000		3	3	3	8.6	8.6	8.6	49.439	0	6.2622	900080000	8	50004000	10416000	10802000	4738600	8645500	8820200	6582000	F1S1T6	F1S1T6	F1S1T6_PIG Uncharacterized protein OS=Sus scrofa GN=EXOSC9 PE=4 SV=2
81072000	136570000	159310000	136650000	92162000	138110000		4	4	4	15	15	15	46.998	0	20.203	615090000	35	43935000	9761800	7546200	8135300	6960800	5723400	5807100	F1S1U5	F1S1U5	F1S1U5_PIG Uncharacterized protein OS=Sus scrofa GN=GORASP2 PE=1 SV=2
4346100000	6278300000	6322000000	4529000000	6078600000	6571400000		23	23	23	46	46	46	47.432	0	323.31	26964000000	174	1419100000	222310000	257620000	230830000	225320000	255670000	227390000	F1S1V1	F1S1V1	F1S1V1_PIG Uncharacterized protein OS=Sus scrofa GN=SSB PE=1 SV=2
88350000	136220000	143350000	120970000	124590000	143500000		5	5	5	11.4	11.4	11.4	88.554	0	18.817	609810000	12	26514000	5823300	4195000	3880500	5083400	3830400	3701000	F1S1V5	F1S1V5	F1S1V5_PIG Uncharacterized protein OS=Sus scrofa GN=PPIG PE=1 SV=1
0	0	0	0	15412000	0		2	2	2	12.4	12.4	12.4	26.61	0	5.3572	62932000	3	5721100	1849600	1232200	1518300	0	1121000	0	I3LGC9;F1S1W5	I3LGC9;F1S1W5	I3LGC9_PIG Uncharacterized protein OS=Sus scrofa GN=SPC25 PE=4 SV=1;F1S1W5_PIG Uncharacterized protein OS=Sus scrofa GN=SPC25 PE=4 SV=2
1437300000	2067600000	2153400000	1505800000	1992800000	2249400000		19	19	19	35.5	35.5	35.5	64.526	0	220.05	9052700000	123	377200000	68135000	67929000	58041000	59549000	67647000	55893000	F1S1X3	F1S1X3	F1S1X3_PIG Uncharacterized protein OS=Sus scrofa GN=NARS PE=1 SV=2
156260000	0	125400000	146080000	0	0		3	3	3	15.8	15.8	15.8	41.835	0	4.4901	659250000	8	32963000	7590100	3494200	5422900	5389300	7754700	3311400	F1S1X4	F1S1X4	F1S1X4_PIG Ferrochelatase OS=Sus scrofa GN=FECH PE=1 SV=2
0	0	0	0	0	44141000		4	4	4	5.5	5.5	5.5	109.32	0.00023691	2.3841	138710000	2	2889800	511270	680900	0	359350	757840	580480	F1S1X8	F1S1X8	F1S1X8_PIG Uncharacterized protein OS=Sus scrofa GN=WDR7 PE=1 SV=2
1885600000	1521500000	1286700000	1898100000	1283500000	1462400000		11	11	11	50.9	50.9	50.9	32.281	0	136.97	8072100000	68	538140000	154610000	61693000	52201000	142710000	75423000	51504000	F1S1X9	F1S1X9	F1S1X9_PIG Uncharacterized protein OS=Sus scrofa GN=TXNL1 PE=1 SV=1
32421000	0	0	0	39335000	0		3	3	3	6.6	6.6	6.6	103.01	0	5.5279	189690000	3	4123800	471160	605580	670130	747260	973240	656430	F1S203	F1S203	F1S203_PIG Uncharacterized protein OS=Sus scrofa GN=MYO19 PE=4 SV=2
265790000	461010000	499540000	283120000	489790000	566300000		10	10	10	27.1	27.1	27.1	58.716	0	38.502	2025000000	57	67499000	9911200	12221000	11373000	9000600	14813000	10180000	F1S210	F1S210	F1S210_PIG Uncharacterized protein OS=Sus scrofa GN=UAP1 PE=1 SV=2
0	0	0	0	0	6929800		1	1	1	2.6	2.6	2.6	54.456	0.0099114	1.1388	19523000	0	723080	156140	150870	88349	0	165710	162010	F1S216	F1S216	F1S216_PIG Uncharacterized protein OS=Sus scrofa GN=NUF2 PE=4 SV=1
26535000	26140000	35919000	23932000	36711000	0		3	3	3	2.7	2.7	2.7	134.26	0	5.1018	136220000	8	2671000	743860	241270	277080	544820	703580	160380	F1S221	F1S221	F1S221_PIG Uncharacterized protein OS=Sus scrofa GN=INTS2 PE=4 SV=2
121280000	120950000	104950000	96294000	118770000	112970000		4	4	4	10.3	10.3	10.3	59.141	0	9.6818	550120000	16	27506000	6443600	5074000	2955300	4799300	4802700	3431000	F1S224	F1S224	F1S224_PIG Ribosomal protein S6 kinase OS=Sus scrofa GN=RPS6KB1 PE=3 SV=1
65696000	0	0	66463000	0	0		3	3	3	13.3	13.3	13.3	46.096	0	31.903	379490000	12	31624000	5722300	5711000	5335100	4774300	5691400	4389900	F1S226	F1S226	F1S226_PIG Uncharacterized protein OS=Sus scrofa GN=VMP1 PE=1 SV=1
554370000	595540000	523530000	544970000	519450000	572310000		5	5	5	33.5	33.5	33.5	19.274	0	70.481	2665100000	48	380720000	81515000	63224000	51408000	72979000	56205000	55392000	F1S227	F1S227	F1S227_PIG Uncharacterized protein OS=Sus scrofa GN=PTRH2 PE=1 SV=1
3405700000	2140400000	2283500000	3411900000	2358600000	2362400000		17	17	17	36	36	36	64.952	0	283.74	12964000000	114	418190000	97468000	60667000	59536000	76738000	70634000	53150000	F1S232;Q29228	F1S232	F1S232_PIG 4-trimethylaminobutyraldehyde dehydrogenase OS=Sus scrofa GN=ALDH9A1 PE=1 SV=2
82498000	0	0	0	90959000	0		2	2	2	17.1	17.1	17.1	24.218	0	5.6641	383120000	3	38312000	8528400	5057200	7731800	6478400	7054300	3461800	F1S268	F1S268	F1S268_PIG Uncharacterized protein OS=Sus scrofa GN=CREG1 PE=1 SV=1
43358000	28146000	26051000	136000000	30015000	25985000		3	3	3	8.9	8.9	8.9	39.23	0	13.189	250240000	9	14720000	3719600	1307200	1031300	6431600	1370800	859670	F1S279	F1S279	F1S279_PIG Uncharacterized protein OS=Sus scrofa GN=NOV PE=4 SV=1
0	54783000	0	0	56231000	64719000		2	2	2	7.7	7.7	7.7	41.536	0	2.8595	186760000	9	10986000	1076600	2527000	1602600	685740	2598000	2496100	F1S283	F1S283	F1S283_PIG Uncharacterized protein OS=Sus scrofa GN=DSCC1 PE=4 SV=1
239950000	271480000	301680000	179000000	365620000	277540000		8	8	8	61	61	61	17.802	0	40.012	1293300000	23	117580000	19409000	17538000	27843000	17431000	18079000	17277000	K7GP19;F1S286	K7GP19;F1S286	K7GP19_PIG Uncharacterized protein OS=Sus scrofa GN=MRPL13 PE=1 SV=1;F1S286_PIG Uncharacterized protein OS=Sus scrofa GN=MRPL13 PE=1 SV=1
212460000	247620000	232150000	215130000	210780000	216600000		9	9	9	11.7	11.7	11.7	138.95	0	48.268	1072400000	17	21028000	3392100	3969300	2670600	3998200	4535200	2462600	K7GN08;F1S293;K7GPC2	K7GN08;F1S293	K7GN08_PIG Uncharacterized protein OS=Sus scrofa GN=L1CAM PE=1 SV=1;F1S293_PIG Uncharacterized protein OS=Sus scrofa GN=L1CAM PE=1 SV=2
1389600000	1941900000	2220500000	1269400000	2062300000	1936200000		6	6	6	34.4	34.4	34.4	17.83	0	64.4	8570100000	43	1428300000	229300000	273530000	247050000	196480000	273700000	208290000	K7GM72;F1S296;K7GK90;K7GKT5;K7GNZ6;K7GRE2;K7GQ92;K7GLT1	K7GM72;F1S296;K7GK90;K7GKT5;K7GNZ6;K7GRE2;K7GQ92	K7GM72_PIG Uncharacterized protein (Fragment) OS=Sus scrofa GN=SSR4 PE=1 SV=1;F1S296_PIG Uncharacterized protein OS=Sus scrofa GN=SSR4 PE=1 SV=2;K7GK90_PIG Uncharacterized protein OS=Sus scrofa GN=SSR4 PE=1 SV=1;K7GKT5_PIG Uncharacterized protein OS=Sus sc
732700000	845700000	980940000	661810000	855880000	889410000		8	8	8	37.8	37.8	37.8	42.673	0	147.97	4014500000	66	236150000	50560000	42051000	41439000	37957000	42070000	22072000	F1S297;P41566;P56472	F1S297	F1S297_PIG Isocitrate dehydrogenase [NAD] subunit, mitochondrial OS=Sus scrofa GN=IDH3G PE=1 SV=2
510640000	150540000	95891000	415630000	193720000	112700000		3	3	3	17.1	17.1	17.1	27.859	0	14.202	1259000000	30	83932000	28075000	9752500	5961800	18110000	15389000	6643100	F1S2A8;K7GQ41;K7GK91;K7GPX3;K7GP21	F1S2A8;K7GQ41	F1S2A8_PIG Uncharacterized protein OS=Sus scrofa GN=BCAP31 PE=1 SV=2;K7GQ41_PIG Uncharacterized protein (Fragment) OS=Sus scrofa GN=BCAP31 PE=1 SV=1
0	0	0	0	0	0		1	1	1	5.5	5.5	5.5	39.47	0	3.1798	0	1	0	0	0	0	0	0	0	F1S2B5	F1S2B5	F1S2B5_PIG Uncharacterized protein OS=Sus scrofa GN=HAUS7 PE=4 SV=2
94506000	128950000	150150000	110530000	127260000	151790000		4	4	4	20.8	20.8	20.8	40.501	0	17.472	609620000	10	25401000	5077200	5084000	4483500	2871200	5171200	2714000	F1S2D0;K7GMD9	F1S2D0;K7GMD9	F1S2D0_PIG Uncharacterized protein OS=Sus scrofa GN=NSDHL PE=1 SV=1;K7GMD9_PIG Uncharacterized protein (Fragment) OS=Sus scrofa GN=NSDHL PE=1 SV=1
0	0	0	0	18718000	0		1	1	1	11.9	11.9	11.9	11.302	0	2.882	122810000	4	30703000	12426000	2499600	0	12034000	3743800	0	F1S2E1	F1S2E1	F1S2E1_PIG Vacuolar ATPase assembly integral membrane protein VMA21 OS=Sus scrofa GN=VMA21 PE=1 SV=1
[truncated: 3,222 more rows]

## Sheet: S2 Quantified proteins
Significant	-LOG (P-value)	Log2 (Mut/WT)	Protein IDs	Majority protein IDs	Fasta headers	Potential contaminant	Peptides	Razor + unique peptides	Unique peptides	Sequence coverage [%]	Unique + razor sequence coverage [%]	Unique sequence coverage [%]	Mol. weight [kDa]	Q-value	Score	Intensity	MS/MS count	iBAQ	iBAQ SG1_1	iBAQ SG1_2	iBAQ SG1_3	iBAQ SG2_1	iBAQ SG2_2	iBAQ SG2_3	LFQ intensity SG1_1	LFQ intensity SG1_2	LFQ intensity SG1_3	LFQ intensity SG2_1	LFQ intensity SG2_2	LFQ intensity SG2_3
[truncated: 3,110 more rows]

[truncated: 2 more sheets: S3 Identified phosphosites, S4 Quantified phosphosites]
